# Supplementary material for: Load forecasting method based on CEEMDAN and TCN-LSTM
Source: PLoS One. 2024 Jul 5;19(7):e0300496. doi: 10.1371/journal.pone.0300496 (PMC11226047; doi:10.1371/journal.pone.0300496)
Supplement: S1 Data — (CSV) [file pone.0300496.s001.csv]

Date	A	B	C	D	E	F	load
2010/1/1	0	22.7	20.9	21.5	90	21.57	8038
2010/1/1	1	22.8	21	21.6	90	20.98	7483.69
2010/1/1	2	22.5	20.8	21.4	90	17.93	6812.03
2010/1/1	3	22.4	20.9	21.4	91	16.85	6377.32
2010/1/1	4	22.4	20.9	21.4	91	13.23	6211.49
2010/1/1	5	22.4	20.7	21.3	90	15.13	6198.61
2010/1/1	6	22.6	20.9	21.5	90	15.46	6370.48
2010/1/1	7	23	20.9	21.6	88	17.36	6738.75
2010/1/1	8	24.3	21.4	22.4	84	20.44	7213.33
2010/1/1	9	23.6	19.5	21	78	21.08	7761.46
2010/1/1	10	24.5	19	21	71	21.96	8067.16
2010/1/1	11	26.2	19	21.6	65	22	8195.51
2010/1/1	12	26.8	20.2	22.5	67	22.04	8278.09
2010/1/1	13	28.8	19.4	22.7	57	22	8337.92
2010/1/1	14	28.9	19.2	22.6	56	22	8477.34
2010/1/1	15	28.1	18.8	22.1	57	22	8557.94
2010/1/1	16	29.1	19.4	22.8	56	22.01	8715.69
2010/1/1	17	28.4	19.1	22.4	57	22.82	8883.98
2010/1/1	18	27.5	18.6	21.8	58	23.68	8765.46
2010/1/1	19	26.4	18.7	21.5	63	22	8544.55
2010/1/1	20	25.6	19.1	21.4	67	22.02	8635.78
2010/1/1	21	25.1	19	21.2	69	21.98	8333.54
2010/1/1	22	24.8	19	21.1	70	21.5	8295.59
2010/1/1	23	24.6	19	21	71	22.27	8041.77
2010/1/2	0	24.3	19	20.9	72	21	7574.85
2010/1/2	1	24.1	18.8	20.7	72	19.27	7099.73
2010/1/2	2	23.9	19.2	20.9	75	15.63	6497.47
2010/1/2	3	23.8	19.1	20.8	75	14.08	6223.64
2010/1/2	4	23.6	19.1	20.7	76	15.56	6140.82
2010/1/2	5	23.4	19.2	20.7	77	14.87	6260
2010/1/2	6	23.6	19.4	20.9	77	16.86	6470.82
2010/1/2	7	24.1	20.4	21.7	80	17.07	7032.62
2010/1/2	8	25.6	19.9	21.9	71	21.47	7788.18
2010/1/2	9	28.1	19.5	22.5	60	22.01	8344.2
2010/1/2	10	29	19.7	22.9	57	22.11	8698.38
2010/1/2	11	30.7	21	24.2	56	22.07	9018.29
2010/1/2	12	27.1	21.2	23.2	70	22.13	9028.7
2010/1/2	13	24.5	22	22.8	86	22	8792.66
2010/1/2	14	24.9	21.4	22.6	81	21.83	8908.07
2010/1/2	15	26.3	20.5	22.5	70	22	9017.31
2010/1/2	16	26.3	20	22.2	68	24.39	9282.8
2010/1/2	17	24	21.9	22.6	88	24.41	9263.27
2010/1/2	18	23.9	21	22	84	22.01	9039.32
2010/1/2	19	23.9	20.4	21.6	81	21.98	8711.58
2010/1/2	20	23.4	20.8	21.7	85	22.83	8714.63
2010/1/2	21	22.9	21.4	21.9	91	21.96	8429.31
2010/1/2	22	23.1	21.3	21.9	90	22.4	8223.8
2010/1/2	23	22.6	20	20.9	85	21.6	7774.04
2010/1/3	0	21.9	19.6	20.4	87	21.4	7284.1
2010/1/3	1	20.7	19.3	19.8	92	20.33	6820.07
2010/1/3	2	19.9	18.6	19.1	92	17.89	6362.67
2010/1/3	3	19.3	18	18.5	92	14.91	6088.35
2010/1/3	4	19	17.4	18	90	14.18	6059.53
2010/1/3	5	19.4	16.6	17.7	84	13.13	6111.6
2010/1/3	6	19.8	16.5	17.8	81	15.92	6289.99
2010/1/3	7	19.5	16.9	17.9	85	17.27	6741.22
2010/1/3	8	20.1	16.6	18	80	21.23	7372.19
2010/1/3	9	19.5	17.2	18.1	87	22.01	7872.77
2010/1/3	10	19.6	17.3	18.2	87	22.17	8170.53
2010/1/3	11	19.4	17.9	18.5	91	24.13	8247.61
2010/1/3	12	19.6	17.6	18.4	88	22.07	8190.92
2010/1/3	13	20.5	16.3	18	77	21.58	8085.82
2010/1/3	14	20.8	15.8	17.8	73	22	7954.82
2010/1/3	15	20.6	15	17.3	70	22	7953.7
2010/1/3	16	19.9	16.4	17.8	80	21.99	7902.04
2010/1/3	17	19.5	15.4	17.1	77	21.96	7941.71
2010/1/3	18	19.9	14.8	16.9	72	22.02	7961.48
2010/1/3	19	20.1	14.4	16.8	70	21.81	7878.88
2010/1/3	20	20	14.9	17	72	22	7995.93
2010/1/3	21	19.5	15.6	17.2	78	21.53	7642.16
2010/1/3	22	19.6	15.5	17.2	77	20.15	7528.43
2010/1/3	23	19.3	16.3	17.5	83	20.61	7226.84
2010/1/4	0	18.3	16.6	17.3	90	20.74	6917.57
2010/1/4	1	18.5	16.1	17.1	86	17.51	6633.42
2010/1/4	2	18.8	15.9	17.1	83	14.78	6218.66
2010/1/4	3	18.9	15.9	17.1	83	13.76	6067.46
2010/1/4	4	19	16.1	17.3	83	9.91	6153.59
2010/1/4	5	19.2	16.4	17.5	84	16.04	6522.17
2010/1/4	6	20	15.8	17.5	77	20.41	7256.79
2010/1/4	7	21.1	15.2	17.6	69	21.78	8040.24
2010/1/4	8	21.4	14.4	17.3	64	23.99	8689.94
2010/1/4	9	21.8	14.7	17.6	64	24.99	9174.86
2010/1/4	10	23.6	15.4	18.7	60	24.98	9415.46
2010/1/4	11	22.7	14.7	18	61	24.98	9468.92
2010/1/4	12	23	14.9	18.2	60	23.36	9378.86
2010/1/4	13	22.4	14.2	17.6	60	24.42	9329.34
2010/1/4	14	23.3	14.7	18.2	58	22.81	9319.96
2010/1/4	15	22.9	14.4	17.9	59	23.6	9324.71
2010/1/4	16	23.5	14.5	18.2	57	27.08	9452.31
2010/1/4	17	22.8	14.7	18	60	25.43	9334.77
2010/1/4	18	22.4	14.4	17.7	61	24.35	8967.91
2010/1/4	19	21.8	15.2	17.9	66	22	8652.85
2010/1/4	20	21.5	15.8	18.1	70	21.94	8703.79
2010/1/4	21	21.3	15.4	17.8	69	21.43	8276.32
2010/1/4	22	21.1	15.7	17.9	71	21.15	8220.04
2010/1/4	23	20.8	16	17.9	74	21.22	8009.5
2010/1/5	0	20.5	16.2	17.9	76	20.96	7636.34
2010/1/5	1	20.3	15.8	17.6	75	17.84	7210.46
2010/1/5	2	19.9	15.7	17.4	77	15.69	6634.05
2010/1/5	3	19.1	15.5	17	80	11.76	6335.01
2010/1/5	4	18.5	15.8	16.9	84	11.4	6358.52
2010/1/5	5	19.1	15.4	16.9	79	14.4	6563.86
2010/1/5	6	19.8	15.4	17.2	76	19.17	7330.78
2010/1/5	7	22.1	16.5	18.7	71	21.9	8129.48
2010/1/5	8	23.6	16.8	19.4	66	22.85	8959.06
2010/1/5	9	23.9	16.7	19.5	64	25.95	9467.04
2010/1/5	10	24.2	16.9	19.7	64	25.69	9790.83
2010/1/5	11	24.4	16	19.3	59	28.11	9928.26
2010/1/5	12	24.5	15.6	19.1	58	31.4	10166.4
2010/1/5	13	25.1	17	20.1	61	35.79	10459.11
2010/1/5	14	25.6	17.3	20.4	60	39.9	10597.17
2010/1/5	15	25.1	17.2	20.2	62	35.43	10687.29
2010/1/5	16	24.4	18	20.4	68	33.81	10549.36
2010/1/5	17	25.2	17.5	20.4	62	30.29	10350.24
2010/1/5	18	24.6	17.9	20.4	66	24.76	9897.28
2010/1/5	19	23.8	18.2	20.3	71	22.96	9417.31
2010/1/5	20	23.3	18.7	20.4	75	22.62	9429.68
2010/1/5	21	23	19.1	20.5	79	21.26	8925.22
2010/1/5	22	23.3	19.1	20.6	77	21.09	8692.98
2010/1/5	23	23.1	19.5	20.8	80	21.14	8340.55
2010/1/6	0	22.7	19.6	20.7	83	20.83	7878.93
2010/1/6	1	23.3	19.2	20.7	78	16.87	7394.02
2010/1/6	2	22.9	19.6	20.8	82	14.66	6810.51
2010/1/6	3	22.4	20.1	20.9	87	12.01	6577.41
2010/1/6	4	21.9	19.4	20.3	86	12.04	6611.57
2010/1/6	5	22	19.5	20.4	86	14.91	6897.65
2010/1/6	6	22.3	19.6	20.6	85	19.64	7691.87
2010/1/6	7	22.1	19.3	20.3	84	21.99	8547.36
2010/1/6	8	22.6	19.3	20.5	82	22.47	9321.55
2010/1/6	9	24.1	19.3	21	75	23.74	9904.56
2010/1/6	10	25.8	19.9	22	70	27.92	10295.79
2010/1/6	11	26.2	19.5	21.9	67	30.17	10523.27
2010/1/6	12	27	19.4	22.1	63	32.78	10744.9
2010/1/6	13	26.3	19.3	21.8	65	34.68	10812
2010/1/6	14	24.7	19.2	21.2	72	37.53	10810.54
2010/1/6	15	26.1	19.1	21.6	65	37.35	10862.79
2010/1/6	16	25.8	18.8	21.3	65	37.73	10879.15
2010/1/6	17	25	18.9	21.1	69	30.95	10463.32
2010/1/6	18	24	18.8	20.7	73	25.16	9818.19
2010/1/6	19	22.9	19	20.4	79	22.79	9252.79
2010/1/6	20	22.3	18.8	20.1	81	22.33	9174.76
2010/1/6	21	22.3	18.8	20.1	81	21.32	8665.66
2010/1/6	22	21.3	18.8	19.7	86	21.7	8452.39
2010/1/6	23	21.1	18.7	19.6	86	22	8111.21
2010/1/7	0	20.8	18.1	19.1	85	21.9	7675.56
2010/1/7	1	21	17.6	18.9	81	20.24	7216.3
2010/1/7	2	21	17.2	18.7	79	15.99	6692.82
2010/1/7	3	21.1	15.7	17.9	71	13.55	6452.34
2010/1/7	4	21	16	18	73	16.96	6488.25
2010/1/7	5	20.9	15.5	17.7	71	20.12	6815.18
2010/1/7	6	21.25	15.55	17.85	70	21.12	7596.84
2010/1/7	7	21.6	15.6	18	69	22	8404.04
2010/1/7	8	21.8	15.4	18	67	23.09	9056.81
2010/1/7	9	22.3	15.2	18.1	64	25.2	9494.36
2010/1/7	10	23.6	15.8	18.9	62	27.49	9644.35
2010/1/7	11	23.8	14.9	18.5	57	29.61	9760.72
2010/1/7	12	24.2	13.8	18.1	52	27.97	9834.66
2010/1/7	13	23.9	14.8	18.5	57	25.54	9820.03
2010/1/7	14	23.5	15.3	18.6	60	26.74	9698.11
2010/1/7	15	23.2	15.4	18.5	62	30.08	9740.3
2010/1/7	16	22.9	15.9	18.7	65	30	9694.13
2010/1/7	17	22.4	16.1	18.6	68	25.21	9510.58
2010/1/7	18	22.2	16.2	18.6	69	24.16	9191.65
2010/1/7	19	22.1	16.3	18.6	70	22.96	8930.38
2010/1/7	20	22.1	16.7	18.8	71	22.5	9009.87
2010/1/7	21	21.4	17.1	18.8	77	21.43	8495.12
2010/1/7	22	21.65	17.15	18.9	76	21.49	8338.94
2010/1/7	23	21.9	17.2	19	75	21.35	8072.07
2010/1/8	0	22.1	17.2	19.1	74	20.47	7688.54
2010/1/8	1	22.1	17.4	19.2	75	18.42	7242.52
2010/1/8	2	22	17.1	19	74	14.57	6706.22
2010/1/8	3	22	16.9	18.9	73	13.48	6492.12
2010/1/8	4	21.8	16.7	18.7	73	16.68	6521.71
2010/1/8	5	21.4	17.3	18.9	77	20.79	6877.51
2010/1/8	6	21	17.8	19	82	21.61	7580.47
2010/1/8	7	22	16.7	18.8	72	22.04	8466.33
2010/1/8	8	22.9	16.1	18.8	66	24.34	9199.24
2010/1/8	9	22.9	16.3	18.9	66	24.72	9633.98
2010/1/8	10	23.3	16.4	19.1	65	30.18	9898.43
2010/1/8	11	23.9	16.7	19.5	64	30.11	9981.1
2010/1/8	12	24.5	16.7	19.7	62	30.46	10122.27
2010/1/8	13	24.8	16.7	19.8	61	33.75	10282.29
2010/1/8	14	25.6	16.9	20.2	59	35.78	10405.4
2010/1/8	15	25.05	16.4	19.75	59	36.8	10521.94
2010/1/8	16	24.5	15.9	19.3	59	53.65	10659.19
2010/1/8	17	24.6	16.4	19.6	60	40.91	10433.07
2010/1/8	18	24.1	16.4	19.4	62	29.4	9910.95
2010/1/8	19	23.2	17.9	19.9	72	28.16	9487.71
2010/1/8	20	22.9	18.4	20.1	76	28.79	9474.34
2010/1/8	21	22.8	18.7	20.2	78	27.17	9074.55
2010/1/8	22	22.8	18.8	20.3	78	23.05	8942.57
2010/1/8	23	22.6	19	20.3	80	23.99	8591.91
2010/1/9	0	22.3	19.5	20.5	84	21.67	8044.09
2010/1/9	1	22.2	19.7	20.6	86	20.95	7443.16
2010/1/9	2	21.9	19.7	20.5	87	18.11	6827.91
2010/1/9	3	21.7	19.7	20.4	88	15.49	6525.8
2010/1/9	4	21.5	19.3	20.1	87	13.5	6477.89
2010/1/9	5	21.2	19.1	19.9	88	13.04	6538.81
2010/1/9	6	20.9	19.2	19.8	90	13.95	6784.32
2010/1/9	7	21.8	19.3	20.2	86	21.04	7573.23
2010/1/9	8	24.5	20	21.6	76	22.78	8513.87
2010/1/9	9	27.8	20	22.7	63	30.28	9244.65
2010/1/9	10	27.4	20.6	22.9	66	42.92	9649.05
2010/1/9	11	29	20.7	23.5	61	56.5	10107.62
2010/1/9	12	29.2	20.4	23.4	59	73.61	10470.43
2010/1/9	13	29.5	19.9	23.2	56	54.09	10842.61
2010/1/9	14	30.6	19.3	23.2	51	58.62	11056.98
2010/1/9	15	31.9	19	23.5	46	89.25	11333
2010/1/9	16	31	18.3	22.8	47	122.1	11524.52
2010/1/9	17	30.1	18.3	22.5	49	96.22	11353.03
2010/1/9	18	29.5	18.5	22.4	52	60.56	11154.18
2010/1/9	19	29.5	17.7	22	49	48.92	10717.1
2010/1/9	20	30.1	15.1	20.9	40	45.3	10608.86
2010/1/9	21	29.9	15.2	20.9	41	35.93	10175.55
2010/1/9	22	29.9	15.5	21	42	32.6	9715.21
2010/1/9	23	29.7	16	21.2	44	30.22	8998.06
2010/1/10	0	28.3	17.5	21.5	52	23.6	8247.43
2010/1/10	1	27.5	18.4	21.7	58	22	7606.72
2010/1/10	2	27	17.8	21.2	57	18.82	7034.07
2010/1/10	3	25.9	19	21.5	66	19.3	6837.91
2010/1/10	4	24.9	19.8	21.6	73	15.29	6717.56
2010/1/10	5	24.75	19.8	21.55	74	15.38	6769.17
2010/1/10	6	24.6	19.8	21.5	75	16.21	6942.86
2010/1/10	7	25.4	20.2	22	73	21.45	7572.7
2010/1/10	8	28.3	20.9	23.4	64	22.65	8530.98
2010/1/10	9	29.1	19.9	23.1	58	29.79	9589.13
2010/1/10	10	28.4	18.9	22.3	56	46.99	10294.17
2010/1/10	11	28.9	18.1	22	52	75.47	10708.41
2010/1/10	12	29.1	17.4	21.7	49	52.12	10878.48
2010/1/10	13	29.1	18.5	22.3	53	54.52	10945.83
2010/1/10	14	28.9	19.2	22.6	56	54.31	10955.67
2010/1/10	15	28.7	19.1	22.5	56	55.4	10976.44
2010/1/10	16	27.6	19.2	22.2	60	78.56	10942.32
2010/1/10	17	25.9	19.7	21.9	69	63.65	10729.51
2010/1/10	18	24.9	20	21.7	74	52.66	10459.9
2010/1/10	19	24	19.8	21.3	77	43.6	9906.74
2010/1/10	20	23.3	19.7	21	80	42.62	9747.42
2010/1/10	21	22.9	19.5	20.7	81	31.96	9218.27
2010/1/10	22	22.9	19.3	20.6	80	27.11	8766.64
2010/1/10	23	22.8	19.3	20.6	81	22.76	8216.68
2010/1/11	0	22.8	18.7	20.2	78	21.35	7653.16
2010/1/11	1	22.6	18.6	20.1	78	20.45	7266.32
2010/1/11	2	22.2	18.5	19.9	80	19.07	6807.72
2010/1/11	3	22.1	18.4	19.8	80	19.38	6620.38
2010/1/11	4	22.4	17.7	19.5	75	19.15	6694.37
2010/1/11	5	22.1	17.9	19.5	77	20.67	7149.26
2010/1/11	6	22.8	18	19.8	74	22.97	8089.21
2010/1/11	7	23.7	16.1	19.1	62	23.04	9156.23
2010/1/11	8	24.2	16.5	19.5	62	29.17	10016.12
2010/1/11	9	24	16.8	19.6	64	36.58	10547.13
2010/1/11	10	23.7	17.2	19.7	67	43.29	10792.26
2010/1/11	11	24	17.2	19.8	66	49.95	10972.23
2010/1/11	12	24.6	17.2	20	63	71.93	11072.85
2010/1/11	13	25.2	17	20.1	60	92.21	11216.87
2010/1/11	14	25.3	17.3	20.3	61	75.61	11400.88
2010/1/11	15	24.6	18.1	20.5	67	89.42	11561.22
2010/1/11	16	24.3	18.6	20.7	71	89.42	11671.17
2010/1/11	17	23.8	18.9	20.7	74	63.25	11380.63
2010/1/11	18	23.7	19	20.7	75	30.06	10903.05
2010/1/11	19	23.6	18.9	20.6	75	39.17	10361.34
2010/1/11	20	23.3	19.4	20.8	79	33.63	10241.55
2010/1/11	21	23.1	19.5	20.8	80	31.66	9758.93
2010/1/11	22	23.1	20	21.1	83	26.45	9484.98
2010/1/11	23	23.2	20.3	21.3	84	30.7	9013.01
2010/1/12	0	23.1	20.3	21.3	84	25.36	8492
2010/1/12	1	23	20.4	21.3	85	25.32	8094.42
2010/1/12	2	23.2	20.4	21.4	84	22.79	7437.36
2010/1/12	3	23.2	20.7	21.6	86	22	7167.38
2010/1/12	4	23.4	20.6	21.6	84	21.73	7175.26
2010/1/12	5	23.3	20.4	21.4	84	23.22	7600.04
2010/1/12	6	23.9	20.2	21.5	80	26.49	8598.86
2010/1/12	7	24.2	20.5	21.8	80	31.77	9648.32
2010/1/12	8	24.8	20.4	21.9	77	34.24	10394.09
2010/1/12	9	25.8	21.1	22.7	75	33.54	11008.53
2010/1/12	10	27.1	21.2	23.2	70	42.61	11515.11
2010/1/12	11	27.4	21.2	23.3	69	81.46	12088.04
2010/1/12	12	27.7	21.6	23.6	69	111.44	12531.92
2010/1/12	13	27.9	21.5	23.6	68	91.51	13003.44
2010/1/12	14	28.4	21.2	23.6	65	1331.79	13291.92
2010/1/12	15	28.4	21.5	23.8	66	655.03	13522.15
2010/1/12	16	28.5	21.7	23.9	67	480.25	13700.02
2010/1/12	17	28.1	21.4	23.6	67	390.56	13448.95
2010/1/12	18	26.8	21.2	23.1	71	52.42	12775.91
2010/1/12	19	26.3	21.2	22.9	74	35.06	12242
2010/1/12	20	25.4	21.2	22.6	78	36.09	12099.18
2010/1/12	21	25.5	21.4	22.8	78	28.54	11401.02
2010/1/12	22	25.3	21.5	22.8	80	24.68	10585.39
2010/1/12	23	29.2	19.4	22.8	56	22.32	9722.33
2010/1/13	0	28.6	20.6	23.3	62	22	8915.77
2010/1/13	1	26.4	21.6	23.2	75	21.97	8335.27
2010/1/13	2	24.5	21.5	22.5	83	17.21	7766.68
2010/1/13	3	24	21.3	22.2	85	14.23	7428.88
2010/1/13	4	23.9	21.5	22.3	86	15.02	7422.02
2010/1/13	5	23.9	20	21.4	79	17.7	7642.81
2010/1/13	6	24.5	19.7	21.4	75	21.33	8531.56
2010/1/13	7	25.4	20	21.9	72	22.6	9756.34
2010/1/13	8	27	19.4	22.1	63	23.71	10742.79
2010/1/13	9	26.4	20.3	22.4	69	30.73	11455.07
2010/1/13	10	26.8	20.2	22.5	67	35.16	11808.46
2010/1/13	11	27	20.5	22.7	68	39.28	12073.69
2010/1/13	12	27.1	20.1	22.5	66	33.31	12177.38
2010/1/13	13	25.9	19.7	21.9	69	34.05	12157.97
2010/1/13	14	25.3	19.2	21.4	69	31.48	11889.1
2010/1/13	15	25.4	17.9	20.7	63	30.9	11687.2
2010/1/13	16	23.2	17.4	19.6	70	29.23	11284.37
2010/1/13	17	22.8	16.6	19	68	22.8	10570.02
2010/1/13	18	22.1	16.1	18.5	69	21.4	9807.43
2010/1/13	19	20.6	18	19	85	22	9187.08
2010/1/13	20	19.7	17.9	18.6	89	22.41	9056.11
2010/1/13	21	20.4	18.6	19.3	89	21.49	8586.85
2010/1/13	22	20.2	18.8	19.3	92	21.16	8380.82
2010/1/13	23	19.8	18.8	19.2	94	19.12	8063.88
2010/1/14	0	19.8	19.2	19.4	96	16.97	7702.76
2010/1/14	1	19.8	19	19.3	95	15.35	7201.93
2010/1/14	2	20.1	19.3	19.6	95	11.36	6689.37
2010/1/14	3	20.4	19.5	19.8	95	9.69	6507.25
2010/1/14	4	20.4	19.3	19.7	93	9.27	6545.23
2010/1/14	5	20	18.7	19.2	92	12.08	6987.88
2010/1/14	6	19.9	18.8	19.2	93	20.78	7910.54
2010/1/14	7	19.9	18.5	19	92	20.97	8808.23
2010/1/14	8	19.6	18	18.6	90	22.96	9516.72
2010/1/14	9	19.2	17.7	18.3	91	22.96	9893.81
2010/1/14	10	19.6	17.3	18.2	87	26.63	10039.23
2010/1/14	11	19.7	16.9	18	84	26.53	10094.62
2010/1/14	12	20.4	16.8	18.2	80	24.56	10061.7
2010/1/14	13	20.5	16.7	18.2	79	22.96	10080.62
2010/1/14	14	21	16.5	18.3	75	23.82	10006.99
2010/1/14	15	22.4	17.6	19.4	74	24.1	10118.95
2010/1/14	16	21.9	17	18.9	74	23.17	10029.75
2010/1/14	17	21.2	16.8	18.5	76	22.73	9905.81
2010/1/14	18	21	16.7	18.4	76	21.97	9612.25
2010/1/14	19	20.8	17	18.5	79	22	9211.31
2010/1/14	20	21	17.2	18.7	79	22	9165.92
2010/1/14	21	21	17.4	18.8	80	21.66	8573.15
2010/1/14	22	20.9	17.8	19	82	20.97	8459.43
2010/1/14	23	20.8	17.9	19	83	19.41	8190.38
2010/1/15	0	20.4	18	18.9	86	19.85	7826.45
2010/1/15	1	20.1	18.5	19.1	91	16.94	7347.08
2010/1/15	2	20	18.4	19	91	12.33	6862.95
2010/1/15	3	20.1	18	18.8	88	9.89	6523.56
2010/1/15	4	20.2	17.8	18.7	86	10.1	6634.51
2010/1/15	5	20.4	18	18.9	86	12.76	7081.42
2010/1/15	6	20.9	18.2	19.2	85	20.79	8005.77
2010/1/15	7	21.3	18.2	19.4	83	21.91	8842.71
2010/1/15	8	21.8	18.6	19.8	82	22.38	9470.87
2010/1/15	9	21.8	18.8	19.9	83	21.99	9976.03
2010/1/15	10	22.6	19.6	20.7	83	24.34	10194.05
2010/1/15	11	23.8	18.9	20.7	74	26.58	10326.1
2010/1/15	12	23.4	19	20.6	76	28.47	10466.9
2010/1/15	13	23.6	19.7	21.1	79	27.47	10394.26
2010/1/15	14	24.3	19.3	21.1	74	30.9	10568.89
2010/1/15	15	23.7	19.3	20.9	76	31.07	10593.74
2010/1/15	16	24	19.1	20.9	74	30.13	10552.58
2010/1/15	17	23.6	18.9	20.6	75	24.47	10189.98
2010/1/15	18	23.3	18.9	20.5	76	21.5	9533.43
2010/1/15	19	22.8	19.2	20.5	80	22	9186.36
2010/1/15	20	22.8	19	20.4	79	22.16	9201.96
2010/1/15	21	22.8	18.7	20.2	78	22	8785.89
2010/1/15	22	22.9	19	20.4	79	21.31	8755.99
2010/1/15	23	22.7	18.6	20.1	78	21.49	8523.81
2010/1/16	0	22.6	18.3	19.9	77	21.42	8024.89
2010/1/16	1	22.5	18.4	19.9	78	20.87	7505.03
2010/1/16	2	22.3	18.5	19.9	79	17.61	6889.84
2010/1/16	3	22.2	18.5	19.9	80	17.25	6615.65
2010/1/16	4	21.8	18.6	19.8	82	16.53	6586.22
2010/1/16	5	21.9	18.4	19.7	81	17.78	6682.12
2010/1/16	6	22.2	18.5	19.9	80	18.4	7003.88
2010/1/16	7	22.8	18.7	20.2	78	20.78	7739.62
2010/1/16	8	23.5	18.3	20.2	73	23.14	8542.93
2010/1/16	9	24.1	17.9	20.2	68	25.34	9179.84
2010/1/16	10	24.1	17.7	20.1	67	29.61	9464.74
2010/1/16	11	24.9	17.9	20.5	65	30.65	9548.49
2010/1/16	12	25.6	17.5	20.5	61	30.86	9558.61
2010/1/16	13	25.2	17.2	20.2	61	31.77	9625.75
2010/1/16	14	24.5	17.1	19.9	63	30.76	9547.05
2010/1/16	15	24	17.2	19.8	66	29.16	9525.87
2010/1/16	16	24	17.1	19.7	65	22.96	9335.57
2010/1/16	17	23.9	16.9	19.6	65	22.19	9074.11
2010/1/16	18	24.1	17.2	19.8	65	21.96	8882.98
2010/1/16	19	23.9	17.5	19.9	67	21.19	8623.96
2010/1/16	20	23.4	18.5	20.3	74	22	8686.38
2010/1/16	21	23.2	18.4	20.2	74	21	8349.79
2010/1/16	22	22.8	18	19.8	74	19.77	8198
2010/1/16	23	22.2	18.4	19.8	79	18.34	7768.44
2010/1/17	0	21.8	18.3	19.6	81	18.12	7372.36
2010/1/17	1	21.1	18.1	19.2	83	14.96	6925.15
2010/1/17	2	21	17.6	18.9	81	12.01	6489.8
2010/1/17	3	21	18.1	19.2	84	10.29	6303.26
2010/1/17	4	21.3	18.1	19.3	82	10.32	6238.98
2010/1/17	5	20.3	17.9	18.8	86	7.53	6300.15
2010/1/17	6	20.4	18	18.9	86	8.9	6400.13
2010/1/17	7	20.8	18.9	19.6	89	13.1	7010.85
2010/1/17	8	24.8	17.5	20.2	64	17	7707.75
2010/1/17	9	26.8	19.1	21.8	63	20.95	8405.03
2010/1/17	10	25.9	19.4	21.7	67	21.08	8798.06
2010/1/17	11	26.2	18.4	21.2	62	21.89	8958.81
2010/1/17	12	26.2	18	21	61	22	9136.24
2010/1/17	13	26.8	18.5	21.5	60	22	9170.4
2010/1/17	14	25.6	19.1	21.4	67	22	9037.36
2010/1/17	15	24.6	18.3	20.6	68	22.21	8917.49
2010/1/17	16	24.1	18.1	20.3	69	22	8820.23
2010/1/17	17	23.1	18	19.9	73	21.99	8769.44
2010/1/17	18	22.5	18.5	20	78	22	8614.9
2010/1/17	19	21.8	17.8	19.3	78	21.57	8292.07
2010/1/17	20	21.3	16.9	18.6	76	22.16	8543.58
2010/1/17	21	20.9	16.8	18.4	77	20.92	8182.47
2010/1/17	22	20.4	17	18.3	81	18.27	7959.33
2010/1/17	23	20.1	16.6	18	80	16.94	7532.01
2010/1/18	0	19.5	16	17.4	80	17	7212.89
2010/1/18	1	18.7	15.1	16.6	80	13.82	6834.9
2010/1/18	2	18.1	14.8	16.2	81	11.69	6488.55
2010/1/18	3	17.4	14.8	15.9	85	10.37	6297.93
2010/1/18	4	17.1	14.5	15.6	85	9.43	6358.97
2010/1/18	5	16.9	14.3	15.4	85	12.17	6770.06
2010/1/18	6	16.7	13.9	15.1	84	18.5	7746.05
2010/1/18	7	18.8	12.65	15.35	69.50000002	21.66	8529.88
2010/1/18	8	20.9	11.4	15.6	55	22.41	9372.34
2010/1/18	9	22.3	5.4	13.8	33	22.15	9717.57
2010/1/18	10	22.9	3	13.3	27	22.35	9840.73
2010/1/18	11	23.1	1.3	12.9	24	22.97	9810.1
2010/1/18	12	23.4	-1.6	12.3	19	22.94	9758
2010/1/18	13	24.4	-3.3	12.4	16	22.32	9812.64
2010/1/18	14	25.3	-3.4	12.8	15	22	9803.52
2010/1/18	15	25	-2.7	12.8	16	22	9559.73
2010/1/18	16	24.8	-3.7	12.5	15	22	9646.48
2010/1/18	17	24	-3.4	12.2	16	21.94	9488.12
2010/1/18	18	23.6	-3	12.1	17	21.75	9056.96
2010/1/18	19	22	7.1	14.3	38	22	8735.98
2010/1/18	20	19.7	9.1	14.1	50	22.16	8851.68
2010/1/18	21	19.3	7.3	13.2	46	21.61	8407.97
2010/1/18	22	19.6	9.2	14.1	51	21.09	8222.22
2010/1/18	23	19	9.8	14.1	55	20.26	8039.22
2010/1/19	0	18.6	10.2	14.1	58	19.81	7701.19
2010/1/19	1	18	10.1	13.8	60	20.99	7293.17
2010/1/19	2	17.7	8.4	12.9	54	18.84	6762.56
2010/1/19	3	17.4	4.9	11.4	44	16.56	6507.43
2010/1/19	4	16.6	5.1	11.1	46	14.85	6491.88
2010/1/19	5	16.2	5.4	11	49	20.08	7014.66
2010/1/19	6	15.7	5.2	10.7	50	21.34	7830.35
2010/1/19	7	17	4.6	11.1	44	22	8590.78
2010/1/19	8	19.8	5.4	12.7	39	22.01	9132.69
2010/1/19	9	20.7	2.6	12.2	30	22.2	9540.11
2010/1/19	10	21.9	1.4	12.4	26	23.37	9648.47
2010/1/19	11	23.5	4	13.9	28	23.77	9695.51
2010/1/19	12	25.1	1.6	13.9	22	23.08	9631.75
2010/1/19	13	23.1	3.9	13.7	29	23.16	9657.22
2010/1/19	14	22.8	5.3	14	32	24.12	9693.31
2010/1/19	15	23.1	6.6	14.6	34	23.54	9622.46
2010/1/19	16	22.4	6.6	14.3	36	24.97	9595.52
2010/1/19	17	22.6	8.3	15	40	23.6	9398.61
2010/1/19	18	22.3	9.6	15.4	44	22	8957.17
2010/1/19	19	21.8	10.5	15.6	49	21.99	8670.34
2010/1/19	20	21.5	10.8	15.6	51	22	8722.48
2010/1/19	21	21.1	11.2	15.6	53	21.33	8359.1
2010/1/19	22	20.8	11.4	15.6	55	20.94	8122.83
2010/1/19	23	19.8	11.5	15.2	59	21.07	7866.68
2010/1/20	0	19.1	10.4	14.4	57	20.61	7538.63
2010/1/20	1	19.7	9.6	14.3	52	20.98	7182.36
2010/1/20	2	19.1	9	13.8	52	17.21	6641.71
2010/1/20	3	18.7	9.4	13.8	55	12.19	6372.8
2010/1/20	4	18.3	9.2	13.5	55	10.77	6380.96
2010/1/20	5	18.2	8.6	13.2	53	18.31	6808.34
2010/1/20	6	17.4	12.2	14.5	72	21.52	7682.76
2010/1/20	7	19.3	11.9	15.2	62	22	8575.59
2010/1/20	8	23.4	10.1	16.1	43	22.12	9180.96
2010/1/20	9	25.6	7	15.8	31	23.13	9720.42
2010/1/20	10	27.5	5.2	16	24	23.71	9901.61
2010/1/20	11	25.8	10.4	17.2	38	23.76	10075.52
2010/1/20	12	25.7	8.8	16.5	34	24.05	10187.59
2010/1/20	13	25.4	9.8	16.8	37	25.65	10356.93
2010/1/20	14	27	8.7	17	32	31.16	10569.3
2010/1/20	15	26.7	8	16.6	31	35.87	10683.17
2010/1/20	16	25.8	11.2	17.5	40	40.45	10819.11
2010/1/20	17	25.7	11.9	17.8	42	33.24	10652.82
2010/1/20	18	25	14.2	18.6	51	25.31	10160.07
2010/1/20	19	24.4	13.9	18.2	52	24.32	9747
2010/1/20	20	24.2	13.6	18	52	24.54	9663.61
2010/1/20	21	23.7	12.1	17.1	48	23.34	9128.65
2010/1/20	22	23.2	13.2	17.4	53	20.99	8760.27
2010/1/20	23	22.6	15.6	18.4	65	21.85	8383.15
2010/1/21	0	22.1	17.9	19.5	77	21.46	7929.1
2010/1/21	1	22.4	17	19.1	72	22.01	7468.68
2010/1/21	2	22.4	17.4	19.3	73	20.16	6933.13
2010/1/21	3	22.1	18.4	19.8	80	16.69	6623.9
2010/1/21	4	21.6	18.7	19.8	84	15.84	6700.51
2010/1/21	5	19.8	17.3	18.3	86	19.79	7121.75
2010/1/21	6	19.7	17.1	18.1	85	22.02	7978.44
2010/1/21	7	21.2	18	19.2	82	22	8892.1
2010/1/21	8	24.1	18.9	20.8	73	23.61	9767.76
2010/1/21	9	25.8	18.8	21.3	65	27.36	10316.73
2010/1/21	10	26.2	18.9	21.5	64	31.39	10731.29
2010/1/21	11	26.7	19.6	22.1	65	31.58	11052.39
2010/1/21	12	26.4	19.3	21.8	65	46.7	11377.12
2010/1/21	13	26.6	19.8	22.2	66	97.71	11907.71
2010/1/21	14	27.3	18.6	21.7	59	105.69	12258.97
2010/1/21	15	26.6	19.8	22.2	66	110.49	12440.82
2010/1/21	16	26.2	19.7	22	67	40.55	12758.95
2010/1/21	17	26.2	19.7	22	67	41.75	12664.03
2010/1/21	18	25.4	19.9	21.8	72	31.75	12070.27
2010/1/21	19	24.6	21	22.2	80	45.24	11392.72
2010/1/21	20	24.4	21.2	22.3	82	43.36	11164.89
2010/1/21	21	24.1	21.1	22.1	83	35	10321.5
2010/1/21	22	23.9	21.5	22.3	86	27.73	9736.5
2010/1/21	23	23.7	21	21.9	85	27.92	9166.34
2010/1/22	0	23.1	20.6	21.5	86	21.65	8505.63
2010/1/22	1	22.8	21.3	21.8	91	23.34	7957.21
2010/1/22	2	22.8	21.4	21.9	92	22.42	7345.22
2010/1/22	3	22.9	21.5	22	92	22	7007.97
2010/1/22	4	23	21.3	21.9	90	22	7062.7
2010/1/22	5	22.7	21	21.6	90	22	7466.39
2010/1/22	6	23.2	21.4	22	90	25.04	8408.19
2010/1/22	7	23.9	21.3	22.2	85	27.16	9533.68
2010/1/22	8	25	20.7	22.2	77	29.55	10460.15
2010/1/22	9	27.3	20.3	22.7	66	40.45	11233.21
2010/1/22	10	29.7	19.8	23.2	55	44.12	11886.61
2010/1/22	11	29.4	20.3	23.4	58	41.61	12366.77
2010/1/22	12	27.7	20.4	22.9	65	290.81	12797.49
2010/1/22	13	28.9	20.6	23.4	61	3598.71	13166.31
2010/1/22	14	29.5	21.6	24.2	63	1167.19	13509.44
2010/1/22	15	29.3	20.7	23.6	60	4514.06	13765.04
2010/1/22	16	29.5	20.1	23.3	57	2268.39	13744.68
2010/1/22	17	31.8	17.8	22.8	43	484.55	13347.85
2010/1/22	18	29.9	17.9	22.2	49	312.31	12644.95
2010/1/22	19	29.4	18	22.1	50	21.77	12084.93
2010/1/22	20	28.2	18.9	22.2	57	62.4	11870.02
2010/1/22	21	28.6	18.5	22.1	54	41.56	11206.39
2010/1/22	22	29.2	17.4	21.7	49	35.75	10544.33
2010/1/22	23	31.8	14.3	21.1	35	32.82	9861.11
2010/1/23	0	29.8	17	21.7	46	28.19	9049.68
2010/1/23	1	27.3	19.4	22.2	62	26.48	8309.93
2010/1/23	2	29	14.3	20.1	41	22.42	7601.46
2010/1/23	3	30.1	12.7	19.8	34	22	7304.23
2010/1/23	4	30.1	12.5	19.7	34	21.07	7228.92
2010/1/23	5	30	12.1	19.5	33	22	7332.69
2010/1/23	6	30	11.1	19.1	31	22	7582.76
2010/1/23	7	31.7	10	19.3	26	21.98	8448.31
2010/1/23	8	31.9	10.9	19.7	28	23.58	9555.71
2010/1/23	9	34.7	10	20.4	22	36.15	10487.7
2010/1/23	10	35	10	20.5	22	43.82	11048
2010/1/23	11	37.2	11.2	21.7	21	114.06	11582.39
2010/1/23	12	38.3	7.4	20.8	15	227.78	11915.87
2010/1/23	13	39.1	10.8	22.2	18	2562.2	12134.02
2010/1/23	14	39.9	10.9	22.5	18	693.63	12278.96
2010/1/23	15	26.5	19.4	21.9	65	28.77	12162.62
2010/1/23	16	23.4	19.3	20.8	78	29.88	11466.93
2010/1/23	17	22.6	19.1	20.4	81	34.18	10549.52
2010/1/23	18	22.7	17.7	19.6	73	30.54	9836.98
2010/1/23	19	22.6	17.4	19.4	72	22.97	9448.47
2010/1/23	20	22.1	17.2	19.1	74	22.97	9257.53
2010/1/23	21	22.3	16.4	18.7	69	22.47	8809.6
2010/1/23	22	22.3	16	18.5	68	21.54	8546.75
2010/1/23	23	21.6	16.7	18.6	74	23.28	8113.27
2010/1/24	0	22	15.8	18.3	68	22.1	7645.63
2010/1/24	1	21.8	16.2	18.4	71	22	7226.34
2010/1/24	2	20.9	17	18.5	78	20.75	6740.09
2010/1/24	3	19.2	17.4	18.1	89	20.27	6579.28
2010/1/24	4	18.6	17.8	18.1	95	18.04	6476.67
2010/1/24	5	18.5	17.7	18	95	20	6554.06
2010/1/24	6	18.8	17.8	18.2	94	20.19	6702.97
2010/1/24	7	19.1	18.1	18.5	94	20.31	7223.84
2010/1/24	8	19.5	18	18.6	91	21.7	7923.9
2010/1/24	9	19.7	17.9	18.6	89	22.02	8430.84
2010/1/24	10	20.7	17.6	18.8	82	21.67	8678.4
2010/1/24	11	21.5	16.7	18.6	74	22.32	8806.6
2010/1/24	12	22.1	16.5	18.7	71	24.05	8869.64
2010/1/24	13	22.6	16.2	18.7	67	24.85	8821.29
2010/1/24	14	22.5	15.9	18.5	66	27.41	8894.64
2010/1/24	15	22.6	16.3	18.8	68	26.84	8980.78
2010/1/24	16	22.7	16.1	18.7	66	27.78	9004.24
2010/1/24	17	22.6	16.7	19	69	25.03	8784.44
2010/1/24	18	22.1	16.9	18.9	72	24.93	8997.27
2010/1/24	19	22	16.8	18.8	72	23.74	8761.42
2010/1/24	20	22	17.1	19	74	24.5	8865.47
2010/1/24	21	22.1	17	19	73	23.08	8470
2010/1/24	22	22	17.3	19.1	75	21.5	8208.02
2010/1/24	23	22	17.6	19.3	76	22.99	7850.88
2010/1/25	0	21.7	17.8	19.3	79	21.81	7129.59
2010/1/25	1	21.6	18.1	19.4	80	21.79	7143.17
2010/1/25	2	21.8	17.8	19.3	78	20.92	6747.36
2010/1/25	3	21.5	18.5	19.6	83	15.88	6570.87
2010/1/25	4	21.3	18.4	19.5	84	16.13	6715.65
2010/1/25	5	21.1	18.7	19.6	86	20.96	7084.06
2010/1/25	6	21.2	18.3	19.4	84	22	7957.98
2010/1/25	7	21.6	18.9	19.9	85	22	8864.71
2010/1/25	8	22.3	18.6	20	80	23.4	9638.48
2010/1/25	9	23	18.6	20.2	76	25.12	10187.6
2010/1/25	10	23.4	18.7	20.4	75	28.44	10392.49
2010/1/25	11	24.2	18.5	20.6	71	30.19	10555.14
2010/1/25	12	25.1	19.2	21.3	70	34.71	10736.62
2010/1/25	13	25	19.7	21.6	72	37.67	10991.37
2010/1/25	14	25.6	19.7	21.8	70	42.61	11197.09
2010/1/25	15	25.7	20.7	22.4	74	46.35	11338.97
2010/1/25	16	25.3	21.1	22.5	78	43.79	11418.89
2010/1/25	17	24.6	20.8	22.1	79	39.87	10992.3
2010/1/25	18	24.3	21.6	22.5	85	32.04	10451.55
2010/1/25	19	24	21.7	22.5	87	30.68	9975.86
2010/1/25	20	24.1	21.8	22.6	87	30.85	9956.47
2010/1/25	21	23.9	21.8	22.5	88	29.32	9356.46
2010/1/25	22	23.8	21.8	22.5	89	23.18	9081.4
2010/1/25	23	23.9	21.6	22.4	87	28.19	8648.29
2010/1/26	0	23.8	22	22.6	90	22.8	8098.75
2010/1/26	1	23.8	22.2	22.7	91	22.01	7576.8
2010/1/26	2	23.7	22	22.6	90	21.82	7009.43
2010/1/26	3	23.7	21.9	22.5	90	20.38	6779.57
2010/1/26	4	23.1	22.2	22.5	95	20.33	6744.35
2010/1/26	5	23.2	22	22.4	93	20.8	6854.66
2010/1/26	6	23.6	21.9	22.5	90	20.9	7039.93
2010/1/26	7	24	22.1	22.7	89	21.98	7655.53
2010/1/26	8	25.1	22.1	23.1	83	22	8442.43
2010/1/26	9	26.9	21.8	23.5	74	22	9255.13
2010/1/26	10	27.4	21.2	23.3	69	25.39	9944.9
2010/1/26	11	28.3	20.8	23.3	64	30.13	10376.37
2010/1/26	12	27.8	21.9	23.8	70	34.94	10674.97
2010/1/26	13	28.4	22	24.1	68	39.5	10925.58
2010/1/26	14	27.8	21.7	23.7	69	50.68	11160.63
2010/1/26	15	27.1	22.2	23.8	75	54.94	11367.77
2010/1/26	16	26.2	22.2	23.5	79	54.94	11504.61
2010/1/26	17	26	22.9	23.9	83	54.94	11295.84
2010/1/26	18	25.8	23	23.9	85	47.02	11040.88
2010/1/26	19	25.4	23.2	23.9	88	39.21	10523.05
2010/1/26	20	25.6	22.9	23.8	85	41.03	10541.18
2010/1/26	21	25.2	22.7	23.5	86	31.01	9987.77
2010/1/26	22	24.9	22.5	23.3	87	25.28	9469.48
2010/1/26	23	24.8	22.4	23.2	87	27.4	8776.91
2010/1/27	0	24.8	22.6	23.3	88	22.56	8238.65
2010/1/27	1	24.6	22.05	22.9	86	22.83	7752.77
2010/1/27	2	24.4	21.5	22.5	84	21.9	7187.36
2010/1/27	3	24.2	21.5	22.4	85	20.9	6947.47
2010/1/27	4	24	21.7	22.5	87	20.96	6950.56
2010/1/27	5	23.6	21.3	22.1	87	21.99	7372.4
2010/1/27	6	23.3	20	21.2	82	22.42	8443.8
2010/1/27	7	23.1	19.8	21	82	22.3	9447.33
2010/1/27	8	23.4	19.5	20.9	79	26.66	10164.09
2010/1/27	9	24.3	19.3	21.1	74	32.98	10777.33
2010/1/27	10	26	19.3	21.7	67	42.6	11166.28
2010/1/27	11	27.1	19.9	22.4	65	42.98	11376.32
2010/1/27	12	25.9	19	21.5	66	53.62	11489.63
2010/1/27	13	26.3	19.5	21.9	66	60.66	11624.89
2010/1/27	14	25	19.6	21.5	72	41.62	11661.05
2010/1/27	15	23.7	20	21.3	80	40.24	11349.25
2010/1/27	16	23.3	20.2	21.3	83	38.04	11169.1
2010/1/27	17	23.4	20	21.2	81	31.23	10635.09
2010/1/27	18	23.6	20	21.3	80	28.46	10270.97
2010/1/27	19	23.5	20.1	21.3	81	25.33	9830.74
2010/1/27	20	23.4	20.2	21.3	82	24.72	9716
2010/1/27	21	23.4	20.5	21.5	84	23.73	9161.83
2010/1/27	22	22.8	20.8	21.5	89	21.66	8728.53
2010/1/27	23	22.4	20.4	21.1	88	22.01	8361.96
2010/1/28	0	22.5	20.5	21.2	88	22.02	7932.17
2010/1/28	1	22.5	20.2	21	87	21.74	7460.3
2010/1/28	2	22.5	20.2	21	87	20.77	6966.36
2010/1/28	3	22.4	19.9	20.8	86	19.99	6751.38
2010/1/28	4	22.3	20	20.8	87	20.13	6834.54
2010/1/28	5	22.2	20	20.8	87	21.24	7325.9
2010/1/28	6	22.8	20.2	21.1	85	24.16	8499.69
2010/1/28	7	23.3	20.2	21.3	83	28.97	9557.22
2010/1/28	8	23.7	20	21.3	80	33.95	10078.48
2010/1/28	9	24.8	20	21.7	75	37.59	10612.06
2010/1/28	10	25.4	20.2	22	73	51.08	10910.11
2010/1/28	11	26.2	20.2	22.3	70	46.54	11127.52
2010/1/28	12	25.5	20.6	22.3	74	40.33	11210.9
2010/1/28	13	25.9	20.6	22.4	73	47.81	11451.04
2010/1/28	14	24.6	21.3	22.4	82	49.14	11383.42
2010/1/28	15	24.6	20.5	21.9	78	38.39	11151.34
2010/1/28	16	24.1	21.4	22.3	85	37.85	11008
2010/1/28	17	23.9	21	22	84	41.89	10905.52
2010/1/28	18	24	20.8	21.9	82	31.92	10492.34
2010/1/28	19	23.1	21.6	22.1	91	29.96	10049.78
2010/1/28	20	23.2	20.1	21.2	83	27.87	9685.52
2010/1/28	21	22.8	19.7	20.8	83	22.97	8914.88
2010/1/28	22	22.3	20.1	20.9	87	21.3	8766.7
2010/1/28	23	21.8	20.3	20.8	91	22.23	8359.31
2010/1/29	0	21.3	19.6	20.2	90	22	7845.01
2010/1/29	1	20.8	18.9	19.6	89	22	7361.4
2010/1/29	2	20.2	18.4	19.1	89	20.8	6830.18
2010/1/29	3	20.2	18.6	19.2	91	19.11	6644.49
2010/1/29	4	20.2	17.9	18.8	87	20.28	6732.62
2010/1/29	5	19.7	18.3	18.8	92	21.28	7201.45
2010/1/29	6	19.7	18.1	18.7	90	22	8350.82
2010/1/29	7	20.7	18.5	19.3	87	25.62	9360.92
2010/1/29	8	22.2	18.7	20	81	27.79	9937.58
2010/1/29	9	25.9	18.4	21.1	63	30.01	10530.63
2010/1/29	10	28.4	18.2	21.9	54	31.07	10886.04
2010/1/29	11	27.7	18.1	21.6	56	32.79	11113.65
2010/1/29	12	28.4	19.8	22.8	60	36.27	11199.31
2010/1/29	13	28.3	19.2	22.4	58	46.83	11345.2
2010/1/29	14	29.7	18.9	22.7	52	38.54	11424.12
2010/1/29	15	27.9	18.5	21.9	57	33.6	11449.81
2010/1/29	16	27.4	19.2	22.1	61	32.38	11370.74
2010/1/29	17	25.7	20	22	71	27.66	10830.99
2010/1/29	18	24.5	20	21.6	76	23.3	10081.99
2010/1/29	19	24	20.1	21.5	79	22.28	9540.96
2010/1/29	20	23.8	20.4	21.6	81	22.68	9467.61
2010/1/29	21	23.5	19.9	21.2	80	22	8945.85
2010/1/29	22	23.1	20	21.1	83	21.51	8658.87
2010/1/29	23	22.4	19.9	20.8	86	21.78	8385.24
2010/1/30	0	21.5	19.9	20.5	91	21.73	7820.99
2010/1/30	1	21.4	19.2	20	87	20.09	7376.41
2010/1/30	2	21.7	18.8	19.9	84	13.13	6775.62
2010/1/30	3	21.8	18.4	19.7	81	10.83	6548.02
2010/1/30	4	21.5	18.5	19.6	83	10.04	6508.64
2010/1/30	5	21	18.3	19.3	85	15.47	6664.79
2010/1/30	6	20.9	18.2	19.2	85	18.48	7008.21
2010/1/30	7	21.2	18.25	19.35	83.5	20.49	7643.23
2010/1/30	8	21.5	18.3	19.5	82	22.16	8495.78
2010/1/30	9	22.6	18.5	20	78	22.62	8989.5
2010/1/30	10	23.2	18.3	20.1	74	25.09	9174.08
2010/1/30	11	24.1	18.6	20.6	71	26.55	9235.46
2010/1/30	12	26.2	18.8	21.5	64	27.26	9185.88
2010/1/30	13	26.5	19.9	22.2	67	29.48	9236.81
2010/1/30	14	26.1	19.4	21.8	67	29.83	9275.63
2010/1/30	15	26.3	20.5	22.5	70	31.35	9395.91
2010/1/30	16	26.3	20.3	22.4	70	38.8	9461.36
2010/1/30	17	25.3	20.7	22.3	76	40.12	9384.39
2010/1/30	18	24.8	21.3	22.5	81	35.67	9258.79
2010/1/30	19	24.6	21.1	22.3	81	35.18	9022.7
2010/1/30	20	24.3	21.4	22.4	84	39.84	9169.26
2010/1/30	21	24.1	21.5	22.4	85	34.11	8841.47
2010/1/30	22	24.1	21.2	22.2	84	30.08	8662.34
2010/1/30	23	24	20.9	22	83	30.03	8196.12
2010/1/31	0	24	21.3	22.2	85	28.99	7716.64
2010/1/31	1	23.7	20.8	21.8	84	22.48	7261.68
2010/1/31	2	23.6	20.8	21.8	84	21.87	6787.51
2010/1/31	3	23.2	21.1	21.8	88	20.02	6573.26
2010/1/31	4	23.1	21	21.7	88	20.17	6547.01
2010/1/31	5	23.1	21	21.7	88	20.19	6604.63
2010/1/31	6	23.4	21	21.8	86	20.13	6748.43
2010/1/31	7	24.6	20.6	22	78	20.45	7334.04
2010/1/31	8	25.6	20.9	22.5	75	22.34	8139.35
2010/1/31	9	25.3	20.6	22.2	75	30.86	8794.61
2010/1/31	10	25.3	20.6	22.2	75	35.15	9209.07
2010/1/31	11	25.6	19.7	21.8	70	35.04	9388.24
2010/1/31	12	25.7	19.5	21.7	69	41.3	9487.75
2010/1/31	13	26.3	19.7	22	67	43.38	9539.46
2010/1/31	14	25.9	19.9	22	70	46.24	9623.03
2010/1/31	15	26.4	19.6	22	66	42.95	9723.58
2010/1/31	16	25.8	20	22	70	37.21	9740.6
2010/1/31	17	25.7	20.2	22.1	72	33.63	9569.82
2010/1/31	18	25.3	20.1	21.9	73	31.78	9467.25
2010/1/31	19	24.8	20.5	22	77	29.94	9243.2
2010/1/31	20	24.6	20.3	21.8	77	30.09	9417.01
2010/1/31	21	24.5	19.9	21.5	76	25.63	8954.68
2010/1/31	22	24.2	20.5	21.8	80	22.1	8658.3
2010/1/31	23	24.2	20.5	21.8	80	23.27	8019.71
2010/2/1	0	24.1	20.6	21.8	81	22	7615.45
2010/2/1	1	23.8	20.4	21.6	81	21.73	7265.36
2010/2/1	2	23.5	20.3	21.4	82	17.29	6832.95
2010/2/1	3	23.25	20.2	21.25	83	12.56	6664.78
2010/2/1	4	23	20.1	21.1	84	12.08	6723.19
2010/2/1	5	23.2	19.8	21	81	20.54	7326.26
2010/2/1	6	22.6	20.9	21.5	90	22.47	8468.23
2010/2/1	7	24.8	20.8	22.2	78	23.59	9595.12
2010/2/1	8	25.5	20.3	22.1	73	25.69	10218.57
2010/2/1	9	25.7	19.8	21.9	70	29.15	10715.42
2010/2/1	10	25.8	20.1	22.1	71	30.87	11020.89
2010/2/1	11	26.6	20	22.3	67	30.8	11220.58
2010/2/1	12	26.1	20.6	22.5	72	31.85	11353.07
2010/2/1	13	27.5	19.7	22.4	63	38.85	11497.26
2010/2/1	14	26.7	19.8	22.2	66	39.14	11580.28
2010/2/1	15	26.2	19.4	21.8	66	36.11	11528.68
2010/2/1	16	26.1	19.4	21.8	67	40.26	11425.54
2010/2/1	17	25.4	18.8	21.2	67	38.26	11149.28
2010/2/1	18	25	18.7	21	68	25.53	10450.47
2010/2/1	19	24.6	18.9	21	71	23.78	9918.85
2010/2/1	20	24.3	18.3	20.5	69	26.13	9906.21
2010/2/1	21	24.1	18.7	20.7	72	22.65	9362.71
2010/2/1	22	22.9	19.6	20.8	82	21.31	9004.73
2010/2/1	23	23.6	19.5	21	78	22.27	8519.4
2010/2/2	0	23.5	19.8	21.1	80	21.97	8062.6
2010/2/2	1	23.6	19	20.7	75	22	7615.39
2010/2/2	2	23.2	17.2	19.5	69	20.92	7063
2010/2/2	3	23	16.6	19.1	67	18.02	6826.46
2010/2/2	4	22.9	16.7	19.1	68	18.87	6815.5
2010/2/2	5	22.9	15.8	18.6	64	21.04	7314.42
2010/2/2	6	22.9	14.6	18	60	24.24	8416.29
2010/2/2	7	23.7	15	18.5	58	26.59	9360.56
2010/2/2	8	25	16	19.5	57	26.13	9844.85
2010/2/2	9	26.2	16.1	20	54	30.36	10258.32
2010/2/2	10	27	14.7	19.6	47	35.72	10468.9
2010/2/2	11	26.1	14.8	19.3	50	29.65	10522.71
2010/2/2	12	26	16.6	20.2	56	31.61	10619.79
2010/2/2	13	25.4	17.4	20.4	61	23.75	10556.2
2010/2/2	14	25.8	17.9	20.8	62	24.38	10425.78
2010/2/2	15	25.4	18.5	21	66	24.85	10408.99
2010/2/2	16	25.6	18.2	20.9	64	30.11	10400.11
2010/2/2	17	24.9	18.8	21	69	22.97	10013.08
2010/2/2	18	24.4	18.6	20.7	70	22.97	9641.56
2010/2/2	19	23.9	19	20.8	74	45.04	9296.49
2010/2/2	20	22	20	20.7	88	39.49	9334.46
2010/2/2	21	21.6	20.4	20.8	93	27	8837.33
2010/2/2	22	22.2	21	21.4	93	25.93	8668.67
2010/2/2	23	23	20.4	21.3	85	29.54	8372.57
2010/2/3	0	22.9	20.1	21.1	84	28.55	7922.16
2010/2/3	1	22.2	20.5	21.1	90	22.54	7476.65
2010/2/3	2	22.2	20.5	21.1	90	21.72	6942.44
2010/2/3	3	22.3	20.4	21.1	89	20.12	6637.44
2010/2/3	4	22.3	20.6	21.2	90	20.01	6758.12
2010/2/3	5	22.3	20.8	21.3	91	22	7274.91
2010/2/3	6	22.5	21.4	21.8	94	27.54	8532.49
2010/2/3	7	23.6	20.2	21.4	81	27.4	9501
2010/2/3	8	22.1	20.2	20.9	89	28.12	9962.35
2010/2/3	9	23.1	21	21.7	88	34.96	10468.72
2010/2/3	10	24.1	20.4	21.7	80	35.76	10648.63
2010/2/3	11	25.2	20.8	22.3	77	40.41	10766.88
2010/2/3	12	26	20.2	22.2	70	51.54	10809.19
2010/2/3	13	27.2	20.5	22.8	67	79.58	10974.88
2010/2/3	14	27	20.3	22.6	67	40.74	10923.06
2010/2/3	15	26.5	19.9	22.2	67	32.7	10962.67
2010/2/3	16	26.5	20.4	22.5	69	38.82	11024.02
2010/2/3	17	25.9	20.7	22.5	73	30.97	10712.43
2010/2/3	18	25.2	21.1	22.5	78	29.95	10177.24
2010/2/3	19	24.8	21.5	22.6	82	30.07	9850.45
2010/2/3	20	24.4	21.5	22.5	84	33.07	9953.74
2010/2/3	21	24.3	21.6	22.5	85	26.71	9378.62
2010/2/3	22	24.2	21.5	22.4	85	22.47	8987.47
2010/2/3	23	24.2	21.6	22.5	85	29.24	8555.63
2010/2/4	0	23.4	21.6	22.2	90	28.34	8109.69
2010/2/4	1	22.6	21.1	21.6	91	22.38	7627.21
2010/2/4	2	22.75	21.15	21.7	90.5	21	7046.01
2010/2/4	3	22.9	21.2	21.8	90	20.25	6834.13
2010/2/4	4	23.5	21.8	22.4	90	21.34	6890.39
2010/2/4	5	23.85	22.05	22.65	89.5	22	7426.11
2010/2/4	6	24.2	22.3	22.9	89	29.02	8759.91
2010/2/4	7	24.5	22.1	22.9	87	32.31	9812.35
2010/2/4	8	25.2	22.1	23.1	83	29.54	10250.17
2010/2/4	9	25.8	22.1	23.3	80	42.13	10782.55
2010/2/4	10	25.1	21.2	22.5	79	197.99	10938.18
2010/2/4	11	26.7	21.8	23.4	75	4096.95	10925.58
2010/2/4	12	26.4	21.9	23.4	76	5540.9	10951.41
2010/2/4	13	26	21.3	22.9	75	-98.53	11055.68
2010/2/4	14	26	21.7	23.1	77	35.69	11108.21
2010/2/4	15	26.2	22.2	23.5	79	30.38	11042.17
2010/2/4	16	24.9	21.4	22.6	81	30.42	10989.27
2010/2/4	17	24.8	21	22.3	79	29.95	10809.8
2010/2/4	18	24.9	21.6	22.7	82	25.02	10360.94
2010/2/4	19	24.6	22.2	23	87	25.5	9922.49
2010/2/4	20	23.4	21.4	22.1	89	29.27	9964.3
2010/2/4	21	24.2	22.4	23	90	22.22	9352.42
2010/2/4	22	24.2	22.7	23.2	91	21.29	8944.18
2010/2/4	23	24.3	22.7	23.2	91	22.51	8622.4
2010/2/5	0	24	22.2	22.8	90	22	8125.16
2010/2/5	1	24.1	22	22.7	88	21	7648.35
2010/2/5	2	24.1	22.3	22.9	90	19.71	7117.63
2010/2/5	3	23.9	22.4	22.9	91	13.12	6935.45
2010/2/5	4	23.7	22.2	22.7	91	18.39	7021.74
2010/2/5	5	23.7	22.4	22.8	92	21.56	7524.95
2010/2/5	6	23.8	22.3	22.8	91	22.41	8752.19
2010/2/5	7	24.2	21.8	22.6	86	27.44	9882.51
2010/2/5	8	25.7	21.8	23.1	79	25.14	10439.51
2010/2/5	9	25.4	22.1	23.2	82	30.59	11005.89
2010/2/5	10	25.2	22.2	23.2	83	30.51	11222.96
2010/2/5	11	25.1	22.7	23.5	87	34.96	11330.1
2010/2/5	12	25.3	23.1	23.8	88	48.64	11451.06
2010/2/5	13	25.8	22.2	23.4	81	49.08	11478.26
2010/2/5	14	24.9	22.7	23.4	88	45.67	11362.44
2010/2/5	15	23.4	21.6	22.2	90	34.69	11107.83
2010/2/5	16	24.2	21.3	22.3	84	37.79	11073.03
2010/2/5	17	24.1	21.8	22.6	87	33.91	10764.48
2010/2/5	18	24.7	21.8	22.8	84	26.3	10208.44
2010/2/5	19	24.65	22.15	23	86	23.28	9757.54
2010/2/5	20	24.6	22.5	23.2	88	24.24	9704.55
2010/2/5	21	24.7	22.3	23.1	87	21.94	9193.04
2010/2/5	22	24.8	22.3	23.1	86	21.22	8990.18
2010/2/5	23	22	20.8	21.2	93	22.25	8636.07
2010/2/6	0	21.4	20.5	20.8	95	21.86	7990.45
2010/2/6	1	21.2	20.3	20.6	95	21.89	7512.33
2010/2/6	2	21.5	20.7	21	95	21.01	6879.4
2010/2/6	3	21.4	20.6	20.9	95	16.7	6615.37
2010/2/6	4	20.8	19.9	20.2	95	15.56	6546.76
2010/2/6	5	20.8	19.9	20.2	95	19.45	6710.7
2010/2/6	6	21.1	20	20.4	93	20	7060.67
2010/2/6	7	21.5	20.4	20.8	93	22.15	7763.03
2010/2/6	8	21.7	20.8	21.1	95	21.98	8542.97
2010/2/6	9	21.7	20.8	21.1	95	22.49	9071.14
2010/2/6	10	21.7	20.9	21.2	95	23.85	9305.69
2010/2/6	11	22	21.4	21.6	96	25.32	9326.52
2010/2/6	12	22.1	21.2	21.5	95	23.72	9199.08
2010/2/6	13	22	21.2	21.5	95	23.12	9133.14
2010/2/6	14	22.2	21.4	21.7	95	22.97	9030.21
2010/2/6	15	22.3	21.4	21.7	95	23.36	9021.09
2010/2/6	16	22.3	21.5	21.8	95	22.97	9039.01
2010/2/6	17	22	21.4	21.6	96	23.12	8968.15
2010/2/6	18	21.8	21.2	21.4	96	22.22	8877.95
2010/2/6	19	21.8	21	21.3	95	22	8610.15
2010/2/6	20	22.3	21.5	21.8	95	21.99	8583.57
2010/2/6	21	22.1	21.2	21.5	95	21.46	8274.51
2010/2/6	22	21.8	21	21.3	95	21.89	8132.86
2010/2/6	23	21.4	20.9	21.1	97	21.83	7858.32
2010/2/7	0	21.4	20.8	21	96	21.62	7438.64
2010/2/7	1	21.5	20.9	21.1	96	17.58	7030.72
2010/2/7	2	21.7	21.1	21.3	96	12.17	6498.35
2010/2/7	3	21.4	20.8	21	96	9.44	6314.32
2010/2/7	4	21.2	20.4	20.7	95	6.15	6247.29
2010/2/7	5	20.5	19.7	20	95	10.28	6343.3
2010/2/7	6	20.3	19.5	19.8	95	9.34	6532.79
2010/2/7	7	20.5	19.7	20	95	15.82	7086.01
2010/2/7	8	21.1	20.2	20.5	95	20.41	7830.25
2010/2/7	9	22	20.5	21	91	21.99	8486.79
2010/2/7	10	22.3	20.1	20.9	87	22.16	8774.2
2010/2/7	11	23.5	20.6	21.6	84	23.03	8962.54
2010/2/7	12	24.2	21	22.1	82	23.85	9057.64
2010/2/7	13	24.4	20.7	22	80	25.92	8987.21
2010/2/7	14	23.7	21.6	22.3	88	29.1	9027.95
2010/2/7	15	24.3	22	22.8	87	26.35	9086.15
2010/2/7	16	24.1	22.3	22.9	90	28.51	9193.87
2010/2/7	17	24.1	22.3	22.9	90	29.46	9274.98
2010/2/7	18	24.1	22.5	23	91	32.77	9199.48
2010/2/7	19	24.1	22.3	22.9	90	27.13	9043.14
2010/2/7	20	24.2	21.9	22.7	87	28.77	9215.62
2010/2/7	21	23.7	22	22.6	90	23.28	8644.59
2010/2/7	22	23.6	21.3	22.1	87	21.29	8358.11
2010/2/7	23	23.4	21.7	22.3	90	22.35	7857.4
2010/2/8	0	23	21.3	21.9	90	21.56	7512.34
2010/2/8	1	22.4	20.9	21.4	91	20.44	7253.59
2010/2/8	2	21.9	21	21.3	95	17.81	6775.68
2010/2/8	3	21.8	20.7	21.1	93	14.36	6674.51
2010/2/8	4	21.9	20.7	21.1	93	12.17	6763.2
2010/2/8	5	22	21.1	21.4	95	19.71	7272.26
2010/2/8	6	22.5	20.5	21.2	88	22.28	8572.98
2010/2/8	7	21.8	19.9	20.6	89	27.86	9743.43
2010/2/8	8	23.6	19	20.7	75	26.56	10205.57
2010/2/8	9	24.1	20.7	21.9	81	29.81	10721.34
2010/2/8	10	24.6	20.8	22.1	79	30.43	11003.07
2010/2/8	11	26.8	19.5	22.1	64	32.27	11024.79
2010/2/8	12	26.9	19.5	22.1	64	33.04	11146.74
2010/2/8	13	26.7	19.2	21.9	64	44.09	11211.41
2010/2/8	14	26.3	20.3	22.4	70	50.06	11253.33
2010/2/8	15	26.5	20.2	22.4	68	25.11	11240.6
2010/2/8	16	26.5	20.4	22.5	69	29.87	11299.68
2010/2/8	17	26	19.7	21.9	68	24.28	10976.06
2010/2/8	18	25.3	20.2	22	73	29.88	10386.1
2010/2/8	19	25	20.2	21.9	75	29.95	10000.92
2010/2/8	20	24.8	20	21.7	75	32.21	10115.75
2010/2/8	21	24.6	21.1	22.3	81	27.19	9431.01
2010/2/8	22	24.3	20.8	22	81	21.62	9048.91
2010/2/8	23	24	20.6	21.8	81	25.47	8612.8
2010/2/9	0	23.8	20.7	21.8	83	25.22	8248.59
2010/2/9	1	23.6	20.8	21.8	84	21.26	7712.21
2010/2/9	2	23.5	21.1	21.9	86	20.2	7138.57
2010/2/9	3	23.4	21.1	21.9	87	17.37	6925.09
2010/2/9	4	23.5	20.9	21.8	85	19.4	6951.71
2010/2/9	5	23.3	21.5	22.1	90	21.32	7448.81
2010/2/9	6	22.9	21.4	21.9	91	24.22	8642.44
2010/2/9	7	24.2	21.6	22.5	85	29.64	9697.24
2010/2/9	8	24.4	21.4	22.4	83	27.64	10259.43
2010/2/9	9	25.1	21.5	22.7	80	36.09	10812.53
2010/2/9	10	25.5	20.9	22.5	76	37.94	11101.24
2010/2/9	11	27.4	19.5	22.3	62	45.64	11300.55
2010/2/9	12	27.15	19.65	22.3	63.5	54.19	11322.28
2010/2/9	13	26.9	19.8	22.3	65	67.39	11465.65
2010/2/9	14	27.3	19.9	22.5	64	79.9	11462.58
2010/2/9	15	26.8	20.2	22.5	67	32.57	11761.43
2010/2/9	16	26.7	18.2	21.3	60	28.46	11879.3
2010/2/9	17	26.4	19.1	21.7	64	22.83	11539.36
2010/2/9	18	25.5	19.9	21.9	71	29.47	10967.04
2010/2/9	19	24.9	21.1	22.4	79	33.93	10554.48
2010/2/9	20	24.8	21	22.3	79	32.59	10488.09
2010/2/9	21	24.5	21.2	22.3	82	26.39	9770.9
2010/2/9	22	24.1	21.2	22.2	84	23.66	9267.67
2010/2/9	23	23.9	21	22	84	30.04	8785.77
2010/2/10	0	23.6	20.7	21.7	84	29.95	8256.41
2010/2/10	1	22.7	20.4	21.2	87	29.01	7824.43
2010/2/10	2	22.1	20.6	21.1	91	21.02	7200.76
2010/2/10	3	22.1	20.4	21	90	20.27	6961.92
2010/2/10	4	21.8	20.2	20.8	91	20.2	6977.31
2010/2/10	5	22.2	20.2	20.9	88	23.3	7485.65
2010/2/10	6	22.7	19.9	20.9	84	32.94	8727.25
2010/2/10	7	24.4	20.1	21.6	77	32.09	9704.29
2010/2/10	8	25.9	20.2	22.2	71	33.72	10328.03
2010/2/10	9	26.8	19.9	22.3	66	48.5	10953.03
2010/2/10	10	27.3	19.9	22.5	64	54.74	11319.95
2010/2/10	11	27.5	20	22.6	64	54.47	11535.38
2010/2/10	12	27.3	18.7	21.8	59	74.82	11738.57
2010/2/10	13	27.1	19	21.9	61	57.42	12004.93
2010/2/10	14	27.3	19.2	22.1	61	42.37	12115.08
2010/2/10	15	27	19.9	22.4	65	47.89	12314.32
2010/2/10	16	26.8	20.2	22.5	67	65.2	12394.02
2010/2/10	17	26.1	20.3	22.3	70	45.9	12006.64
2010/2/10	18	25.5	20.3	22.1	73	33.62	11315.56
2010/2/10	19	24.7	20.1	21.7	76	37.88	10828.78
2010/2/10	20	24.6	19.8	21.5	75	34.76	10604.73
2010/2/10	21	24.4	19.4	21.2	74	30.47	9804.54
2010/2/10	22	24.1	19.4	21.1	75	24.46	9323.02
2010/2/10	23	23.7	19.8	21.2	79	29.94	8808.34
2010/2/11	0	23.4	20.1	21.3	82	28.03	8308.77
2010/2/11	1	23.2	19.8	21	81	21.79	7742.62
2010/2/11	2	22.9	19.9	21	83	21.86	7246.87
2010/2/11	3	22.6	19.6	20.7	83	21.94	6996.08
2010/2/11	4	22.5	19.7	20.7	84	20.91	6996.97
2010/2/11	5	21.9	19.7	20.5	87	23.55	7499.66
2010/2/11	6	21.4	20	20.5	92	32.16	8745.27
2010/2/11	7	23	20.2	21.2	84	32.36	9773.05
2010/2/11	8	25.4	19.7	21.7	71	30.89	10397.07
2010/2/11	9	26.7	19.8	22.2	66	40.78	11067.12
2010/2/11	10	27.3	19.4	22.2	62	40.38	11512.99
2010/2/11	11	26.8	20.2	22.5	67	39.08	11852.25
2010/2/11	12	28.1	19.1	22.3	58	36.33	12034.98
2010/2/11	13	27.4	18.3	21.6	58	43.56	12341.88
2010/2/11	14	27.4	19	22	60	58.83	12532.6
2010/2/11	15	27.4	19.2	22.1	61	1703.49	12606.64
2010/2/11	16	26.2	19.4	21.8	66	-147.22	12502.65
2010/2/11	17	25.9	18.5	21.2	64	54.82	11968.03
2010/2/11	18	26.3	17.9	21	60	29.06	11478.07
2010/2/11	19	25.2	18.8	21.1	68	31.36	11060.75
2010/2/11	20	25.3	19.2	21.4	69	34.69	10982.6
2010/2/11	21	25.1	19.5	21.5	71	29.69	10067.69
2010/2/11	22	25.4	19.7	21.7	71	22.97	9394.09
2010/2/11	23	25.1	19.9	21.7	73	35.88	8961.75
2010/2/12	0	25.2	19.8	21.7	72	31.65	8371.89
2010/2/12	1	25.1	20	21.8	73	32.5	7934.45
2010/2/12	2	24.8	20.2	21.8	76	23.79	7321.41
2010/2/12	3	24.6	20.5	21.9	78	22	7111.73
2010/2/12	4	24.6	20.5	21.9	78	22	7096.8
2010/2/12	5	23.9	21.3	22.2	85	22.64	7609.32
2010/2/12	6	24.2	20.8	22	81	33.66	8773.85
2010/2/12	7	25.2	21.4	22.7	80	31.03	9864.39
2010/2/12	8	27	21.3	23.2	71	31.86	10523.84
2010/2/12	9	30.4	20.6	23.9	56	43.4	11344.21
2010/2/12	10	33.3	19.2	24	43	56.77	11872.38
2010/2/12	11	34.6	18.6	24.1	39	420.76	12331.15
2010/2/12	12	35.4	19.6	24.9	40	3162.01	12250.04
2010/2/12	13	37.3	18.3	24.8	33	2207.49	12550.76
2010/2/12	14	37.3	17.5	24.4	31	864.83	12700.37
2010/2/12	15	36.1	17.2	23.9	33	596.59	13015.84
2010/2/12	16	33.2	18.3	23.5	41	539.77	13134.81
2010/2/12	17	27.4	20.1	22.6	64	-57.19	12500.48
2010/2/12	18	25.3	20.7	22.3	76	27.05	11347.17
2010/2/12	19	24.6	23.1	23.6	91	33.15	10680.85
2010/2/12	20	24.3	22.7	23.2	91	32.31	10390.5
2010/2/12	21	24.1	22.8	23.2	92	24.56	9706.58
2010/2/12	22	21.7	20.6	21	93	22.31	9329.1
2010/2/12	23	21.6	20.8	21.1	95	28.95	8909.29
2010/2/13	0	21.9	21.3	21.5	96	25.45	8253.73
2010/2/13	1	22.3	21.4	21.7	95	22.11	7634.41
2010/2/13	2	21.9	21	21.3	95	21.7	7092.1
2010/2/13	3	22.1	21	21.4	93	21.37	6852.3
2010/2/13	4	21.8	20.7	21.1	93	18.84	6796.17
2010/2/13	5	21.8	20.7	21.1	93	20.13	6914.04
2010/2/13	6	21.8	20.7	21.1	93	21.55	7362.18
2010/2/13	7	21.8	20.6	21	93	22.21	8094.67
2010/2/13	8	22.2	20.7	21.2	91	23.76	8967.67
2010/2/13	9	22.3	20.9	21.4	92	29.44	9500.31
2010/2/13	10	22.5	21.3	21.7	93	30.06	9600.86
2010/2/13	11	23.4	21.6	22.2	90	30.99	9696.85
2010/2/13	12	24.1	22.3	22.9	90	30.9	9651.08
2010/2/13	13	24.7	21.7	22.7	83	28.47	9616.16
2010/2/13	14	25.3	21.5	22.8	80	29.83	9548.06
2010/2/13	15	25.4	21.3	22.7	78	34.13	9645.48
2010/2/13	16	24.9	21.3	22.5	80	32.45	9621.15
2010/2/13	17	24.6	21.4	22.5	82	33.29	9557.24
2010/2/13	18	23.9	22.4	22.9	91	26.7	9427.07
2010/2/13	19	23.5	22.2	22.6	92	24.6	9233.61
2010/2/13	20	23.5	22.2	22.6	92	29.93	9153.41
2010/2/13	21	23.4	22.5	22.8	95	24.29	8827.33
2010/2/13	22	23.6	22.7	23	95	22.84	8646.03
2010/2/13	23	23.2	22.5	22.7	96	27.65	8240.86
2010/2/14	0	22.9	22.1	22.4	95	26.96	7822.81
2010/2/14	1	22.5	21.7	22	95	22.62	7379.34
2010/2/14	2	22.8	22	22.3	95	21.22	6841.62
2010/2/14	3	22.7	21.8	22.1	95	20.75	6587.02
2010/2/14	4	22.5	21.7	22	95	19.77	6517.74
2010/2/14	5	22.6	21.8	22.1	95	20.2	6650.28
2010/2/14	6	22.5	21.9	22.1	96	20.79	6902.68
2010/2/14	7	22.6	21.7	22	95	20.48	7456.17
2010/2/14	8	23.5	22	22.5	91	22.02	8203.03
2010/2/14	9	24.3	21.9	22.7	86	23.6	8947
2010/2/14	10	25.4	22	23.1	82	29.95	9299.79
2010/2/14	11	25	22	23	83	30.13	9482.19
2010/2/14	12	24.4	22	22.8	87	30.07	9535.86
2010/2/14	13	23.9	21.8	22.5	88	30.19	9460.17
2010/2/14	14	23.9	22.7	23.1	93	30.83	9328.22
2010/2/14	15	25.4	23	23.8	87	41.35	9440.29
2010/2/14	16	26.3	23.1	24.1	83	43.26	9694.13
2010/2/14	17	25.9	22.8	23.8	83	36.56	9719.52
2010/2/14	18	23.3	19.6	20.9	80	31.2	9673.19
2010/2/14	19	21	19.7	20.2	92	29.94	9393.04
2010/2/14	20	21	20.1	20.4	95	29.27	9232.66
2010/2/14	21	20.8	19.9	20.2	95	22.65	8693.54
2010/2/14	22	20.9	20.1	20.4	95	21.67	8309.35
2010/2/14	23	21	20.2	20.5	95	23.03	7887.67
2010/2/15	0	21.1	20.2	20.5	95	25.51	7560.14
2010/2/15	1	20.9	20.1	20.4	95	21.96	7286.79
2010/2/15	2	21	20.2	20.5	95	22	6841.57
2010/2/15	3	20.9	20.1	20.4	95	21.85	6709.39
2010/2/15	4	20.6	19.8	20.1	95	21.7	6816.73
2010/2/15	5	20.3	19.5	19.8	95	22.35	7429.24
2010/2/15	6	20.3	19.7	19.9	96	23.05	8654.98
2010/2/15	7	20.7	19.9	20.2	95	29.82	9608.47
2010/2/15	8	21.5	20.4	20.8	93	24.53	10061.02
2010/2/15	9	23	20.7	21.5	87	30.14	10606.28
2010/2/15	10	25.2	20.5	22.1	75	40.74	10906.13
2010/2/15	11	27.5	20.4	22.8	65	40.43	11043.54
2010/2/15	12	28.2	21.2	23.5	66	44.75	11238.1
2010/2/15	13	28	20.9	23.3	65	46.11	11391.17
2010/2/15	14	28.5	22	24.1	68	51.56	11686.24
2010/2/15	15	28.9	21.5	23.9	64	50.66	11894.73
2010/2/15	16	29.8	22.5	24.8	65	69.34	12043.83
2010/2/15	17	28.4	21.6	23.8	67	45.91	11786.04
2010/2/15	18	27.1	21.9	23.6	73	31.55	11188.57
2010/2/15	19	24.6	19.8	21.5	75	25.86	10555.43
2010/2/15	20	23.9	18.2	20.3	70	28.18	10382.76
2010/2/15	21	23.7	16.7	19.4	65	22.79	9542.02
2010/2/15	22	23.1	17.1	19.4	69	21.02	8916.18
2010/2/15	23	22.7	15.7	18.5	64.99999999	22.48	8425.26
2010/2/16	0	22.3	14.3	17.6	61	21.72	7940.79
2010/2/16	1	21.9	13.8	17.2	60	20.15	7449.33
2010/2/16	2	21.6	13.7	17	61	15.87	6892.69
2010/2/16	3	21.6	14.1	17.2	62	16.65	6663.15
2010/2/16	4	21.6	14.3	17.3	63	17.02	6686.76
2010/2/16	5	21.4	14.2	17.2	64	20.03	7185.5
2010/2/16	6	21.4	14.2	17.2	64	23.03	8389.52
2010/2/16	7	21.7	14.6	17.5	64	27.16	9323.35
2010/2/16	8	22.4	15.6	18.3	65	24.53	9689.25
2010/2/16	9	23.1	16.2	18.9	65	29.95	10151.35
2010/2/16	10	24.9	17	20	62	29.95	10321.82
2010/2/16	11	25.6	17.3	20.4	60	29.92	10415.09
2010/2/16	12	25.9	16.3	20	55	29.95	10366.18
2010/2/16	13	26.1	16.4	20.1	55	38.2	10447.04
2010/2/16	14	25	16	19.5	57	29.79	10436.25
2010/2/16	15	24.8	15	18.9	54	28.39	10400.1
2010/2/16	16	24.9	16.1	19.5	58	29.95	10381.17
2010/2/16	17	24.6	15.3	19	56	29.03	10164.68
2010/2/16	18	22.8	15.7	18.5	64	23.51	9621.8
2010/2/16	19	22.3	15.8	18.4	67	22.14	9226.97
2010/2/16	20	21.9	16.3	18.5	71	22.58	9213.49
2010/2/16	21	21.8	16.2	18.4	71	21.28	8637.37
2010/2/16	22	21.1	16.5	18.3	75	21.65	8394.68
2010/2/16	23	20.7	16.7	18.3	78	23.53	7988.98
2010/2/17	0	20.8	16.5	18.2	76	22.02	7659
2010/2/17	1	20.2	15.5	17.4	74	21.99	7255.52
2010/2/17	2	19.9	15.7	17.4	77	19.91	6705.5
2010/2/17	3	19	15.1	16.7	78	14.95	6462.08
2010/2/17	4	18.8	14.7	16.4	77	18.5	6541.44
2010/2/17	5	18.6	14.6	16.3	78	20.18	7081.06
2010/2/17	6	18.6	14.3	16.1	76	22.94	8268.85
2010/2/17	7	20	14.35	16.7	70.00000001	22.97	9156.29
2010/2/17	8	21.4	14.4	17.3	64	22.04	9505.38
2010/2/17	9	22.6	14	17.6	58	22.52	10028.13
2010/2/17	10	23.7	14.6	18.3	57	22.97	10270.86
2010/2/17	11	24.5	15.2	18.9	56	25.02	10379.1
2010/2/17	12	25	15.8	19.4	57	27.19	10305.31
2010/2/17	13	24.8	15.1	19	55	28.81	10370.16
2010/2/17	14	25.5	15.8	19.6	55	28.7	10459.03
2010/2/17	15	24	15.7	19	60	27.3	10531.55
2010/2/17	16	23.9	15	18.6	57	25.73	10621.94
2010/2/17	17	24.5	15.6	19.1	58	23.77	10339.14
2010/2/17	18	23.1	15.2	18.4	61	22	9723.66
2010/2/17	19	22.2	15.1	18	64	22	9298.91
2010/2/17	20	21.9	16.3	18.5	71	22.1	9322.42
2010/2/17	21	21.6	14.8	17.6	65	21.69	8705.14
2010/2/17	22	21.3	13.7	16.9	62	20.23	8426.71
2010/2/17	23	21.1	14	17	64	22.63	8127.25
2010/2/18	0	20.8	13.5	16.6	63	21.99	7697.43
2010/2/18	1	20.3	12.3	15.8	60	18.32	7321.05
2010/2/18	2	20.2	12.3	15.8	60	17.52	6747.23
2010/2/18	3	20.4	12.8	16.1	62	11.69	6527.05
2010/2/18	4	19.1	13.7	16	71	14.38	6577.94
2010/2/18	5	18.8	14.1	16.1	74	21.11	7120.29
2010/2/18	6	18.7	14.7	16.4	78	24.22	8300.14
2010/2/18	7	21	14.9	17.4	68	23.28	9177.71
2010/2/18	8	23.7	13.3	17.7	52	22.62	9588.28
2010/2/18	9	25	14.2	18.6	51	22.92	9865.21
2010/2/18	10	23.6	14	18	55	22.97	10022.23
2010/2/18	11	24.3	14.3	18.4	54	22.92	10000.5
2010/2/18	12	24.5	12.4	17.6	47	22.97	10036.42
2010/2/18	13	25.1	14.3	18.7	51	25.68	10108.81
2010/2/18	14	24.9	13.8	18.4	50	27.85	10150.35
2010/2/18	15	23.8	14.3	18.2	55	29.75	10104.65
2010/2/18	16	24.7	15	18.9	55	29.95	10049.68
2010/2/18	17	23.4	14	17.9	56	25.34	9899.01
2010/2/18	18	22.7	13.9	17.6	58	22.84	9509.18
2010/2/18	19	22.1	15.2	18	65	23.24	9294.84
2010/2/18	20	21.6	14.4	17.4	64	23.44	9316.58
2010/2/18	21	21.7	14.3	17.4	63	21.54	8605.27
2010/2/18	22	21.6	14.4	17.4	64	21.34	8342.26
2010/2/18	23	21.7	14.3	17.4	63	22.29	8109.21
2010/2/19	0	21.5	14.5	17.4	64	22	7772.25
2010/2/19	1	20.6	15.5	17.6	73	21.01	7367.71
2010/2/19	2	20.3	16.7	18.1	80	16.1	6792.86
2010/2/19	3	20.4	17.1	18.4	81	14.08	6535.26
2010/2/19	4	20.3	16.8	18.2	80	17.95	6598.25
2010/2/19	5	20.8	15	17.4	69	21.36	7169.09
2010/2/19	6	21.5	15.1	17.7	67	30.04	8353.31
2010/2/19	7	22.9	14.4	17.9	59	29.98	9209.08
2010/2/19	8	22.6	14.4	17.8	60	23.49	9563.68
2010/2/19	9	23.4	14.4	18.1	57	28.34	9970.05
2010/2/19	10	23.8	13.9	18	54	29.95	10085.72
2010/2/19	11	24.2	13.8	18.1	52	29.95	10062.63
2010/2/19	12	24.2	13.3	17.9	51	31.65	10115.39
2010/2/19	13	24.4	14.4	18.5	54	36.99	10114.05
2010/2/19	14	25	14.4	18.7	52	38.64	10100.23
2010/2/19	15	24.8	13.9	18.4	51	28.1	10127.56
2010/2/19	16	24.8	15.3	19.1	56	22.97	10084.55
2010/2/19	17	24.7	15.4	19.1	56	22.8	9782.06
2010/2/19	18	24	15.9	19.1	61	22	9272.53
2010/2/19	19	23.5	15.1	18.5	59	22	9037.52
2010/2/19	20	23.3	15.8	18.8	63	22	9053.94
2010/2/19	21	23	17	19.3	69	21.97	8529.89
2010/2/19	22	22.9	17.2	19.4	70	21.47	8607.04
2010/2/19	23	21.6	17.4	19	77	22.33	8346.29
2010/2/20	0	21.3	17.4	18.9	78	21.13	7925.49
2010/2/20	1	21.2	17.3	18.8	78	20.37	7400.89
2010/2/20	2	20.5	16.9	18.3	80	12.31	6804.22
2010/2/20	3	19.7	16.9	18	84	12.32	6552.65
2010/2/20	4	19.2	17.1	17.9	88	10.42	6521.48
2010/2/20	5	19	17.2	17.9	89	10.05	6660.92
2010/2/20	6	19	17.4	18	90	20.03	7019.28
2010/2/20	7	20.3	17.2	18.4	82	21.89	7770.38
2010/2/20	8	22.3	17.8	19.5	76	22.36	8500.22
2010/2/20	9	24.8	18.3	20.7	67	22.37	9132.78
2010/2/20	10	26.3	16.8	20.4	56	21.96	9315.54
2010/2/20	11	26	16.6	20.2	56	21.96	9400.22
2010/2/20	12	26.7	16.3	20.3	53	22.2	9357.56
2010/2/20	13	26.9	16.6	20.5	53	23.28	9461.23
2010/2/20	14	26.3	16.4	20.2	55	22.74	9553.7
2010/2/20	15	26.1	16.2	20	54	23.08	9644.95
2010/2/20	16	25.6	17.4	20.5	61	23.68	9721.56
2010/2/20	17	25.1	17.8	20.5	64	23.16	9577.93
2010/2/20	18	24.8	17	20	62	22.03	9344.02
2010/2/20	19	24.2	18.7	20.7	71	22.12	9065.71
2010/2/20	20	24.1	18.2	20.4	70	23.29	9145.12
2010/2/20	21	23.8	19.8	21.2	78	21.95	8739.15
2010/2/20	22	23.7	20.1	21.4	80	21.88	8503.86
2010/2/20	23	23.2	19.9	21.1	82	20.62	8104.11
2010/2/21	0	22.5	19.5	20.6	83	21.65	7602.94
2010/2/21	1	22.5	19	20.3	81	19.73	7161.54
2010/2/21	2	22.5	19.2	20.4	82	17.92	6688.07
2010/2/21	3	22.3	18.8	20.1	81	15.69	6524.08
2010/2/21	4	22.1	18.4	19.8	80	15.81	6510.32
2010/2/21	5	21.7	18.8	19.9	84	14.41	6552.59
2010/2/21	6	20.8	18.6	19.4	87	17.25	6713.75
2010/2/21	7	21.6	19.1	20	86	20.14	7166.96
2010/2/21	8	23.5	18.4	20.3	73	21.2	7980.97
2010/2/21	9	25.7	18.6	21.2	65	22.56	8642.04
2010/2/21	10	28.7	18.9	22.4	55	22.66	9144.69
2010/2/21	11	28.2	20.1	22.9	62	26.95	9482.37
2010/2/21	12	27.6	20.6	23	66	29.53	9849.83
2010/2/21	13	28.1	20.5	23.1	63	29.95	10170.86
2010/2/21	14	28.5	19.8	22.8	59	33.69	10447.43
2010/2/21	15	28.9	20.1	23.1	59	37.2	10782.52
2010/2/21	16	29.3	18.9	22.6	54	40.13	10932.61
2010/2/21	17	28.6	18.3	22	54	36.03	10992
2010/2/21	18	27.1	18.7	21.7	60	32.4	10813.96
2010/2/21	19	26.8	17	20.7	55	31.03	10409.74
2010/2/21	20	27.2	15.2	19.9	48	30.96	10348.14
2010/2/21	21	26.9	16.2	20.3	52	23.89	9632.49
2010/2/21	22	26.5	18.1	21.2	60	21.41	8785.04
2010/2/21	23	26.6	18.8	21.6	62	21.44	8155.1
2010/2/22	0	25.9	19	21.5	66	21.37	7791.33
2010/2/22	1	25.3	19.7	21.7	71	20.74	7325.2
2010/2/22	2	25	19.4	21.4	71	19.89	6929.32
2010/2/22	3	24.4	19.9	21.5	76	16.76	6771.53
2010/2/22	4	23.8	20.1	21.4	80	17.95	6879.35
2010/2/22	5	23.3	19.1	20.6	77	21.35	7422.35
2010/2/22	6	23.3	20.2	21.3	83	29.95	8634
2010/2/22	7	24.4	18.7	20.8	71	33.47	9758.48
2010/2/22	8	26.7	18.4	21.4	60	28.69	10522.78
2010/2/22	9	29.7	18.7	22.6	52	31.11	11178.28
2010/2/22	10	32.6	18.2	23.3	42	49.24	11594.69
2010/2/22	11	34	15.7	22.5	34	58.31	12001.75
2010/2/22	12	34.6	15.2	22.5	31	52.51	12343.86
2010/2/22	13	32.3	18.4	23.3	44	89.58	12702.99
2010/2/22	14	32.5	18.9	23.6	45	89.97	12901.04
2010/2/22	15	32.2	18.9	23.5	45	122.16	13161.39
2010/2/22	16	32.6	17.5	22.9	41	8345.79	13343.06
2010/2/22	17	30.1	20.1	23.5	55	93.51	13205.13
2010/2/22	18	28.8	20	23	59	45.71	12530.01
2010/2/22	19	28.8	18.7	22.3	54	35.73	11919.17
2010/2/22	20	28.4	19.3	22.5	58	40.98	11752.31
2010/2/22	21	27.9	19.6	22.5	61	28.61	10847.57
2010/2/22	22	27.7	20.4	22.9	65	21.56	9958.45
2010/2/22	23	28.1	18.1	21.7	55	21.94	9190.97
2010/2/23	0	28.1	16.7	21	50	21.79	8582.47
2010/2/23	1	27.9	16.3	20.7	49	22	8031.28
2010/2/23	2	27.2	16.4	20.5	52	21.56	7383.05
2010/2/23	3	26.9	16.4	20.4	53	19.94	7139.66
2010/2/23	4	26.1	16.8	20.3	57	20.32	7154.99
2010/2/23	5	26.2	16.7	20.3	56	22.1	7663.4
2010/2/23	6	26.2	16.5	20.2	55	29.07	8850.77
2010/2/23	7	27.1	17.9	21.3	57	44.99	9956.29
2010/2/23	8	28.4	18.8	22.2	56	30.16	10598.58
2010/2/23	9	26.7	19.9	22.3	66	33.1	11272.72
2010/2/23	10	26.2	19.4	21.8	66	36.16	11560.56
2010/2/23	11	24.9	17.7	20.4	64	37.32	11505.38
2010/2/23	12	24.3	17.7	20.2	67	30.22	11485.21
2010/2/23	13	24.9	15.9	19.4	57	48.7	11424.73
2010/2/23	14	23.7	15.8	18.9	61	44.78	11184.57
2010/2/23	15	23	15.3	18.4	62	37.07	10860.81
2010/2/23	16	22.7	15	18.1	62	38.19	10668.12
2010/2/23	17	22.5	14.3	17.7	60	31.27	10301.67
2010/2/23	18	22.4	13.2	17.1	56	27.59	9792.51
2010/2/23	19	22.1	12.4	16.6	54	23.47	9468.03
2010/2/23	20	22.2	12.5	16.7	54	26.04	9282.3
2010/2/23	21	22.2	13.5	17.2	58	22.07	8760.94
2010/2/23	22	21.7	13.3	16.9	59	20.98	8484.74
2010/2/23	23	21.7	13.7	17.1	60	22.26	8174.69
2010/2/24	0	21.5	13.3	16.8	60	21.81	7741.69
2010/2/24	1	21.5	14.1	17.2	63	22.13	7342.49
2010/2/24	2	21.5	13.3	16.8	60	20.86	6848.63
2010/2/24	3	21.4	13.4	16.8	60	20	6640.7
2010/2/24	4	21.2	12.9	16.5	59	20.06	6737.51
2010/2/24	5	21.1	13.4	16.7	61	21.98	7245.16
2010/2/24	6	21.3	12.6	16.4	58	29.95	8542.33
2010/2/24	7	22.1	12.4	16.6	54	31.22	9334.6
2010/2/24	8	22.4	12.7	16.9	54	27.82	9659.71
2010/2/24	9	22.4	13	17	55	28.17	9997.49
2010/2/24	10	22.4	12.3	16.7	53	28.59	10093.64
2010/2/24	11	22.8	13.7	17.5	56	29.88	10103.82
2010/2/24	12	23.5	13.7	17.8	54	29.48	10023.56
2010/2/24	13	23.2	13.1	17.4	53	29.16	10022.28
2010/2/24	14	24	13.7	18	53	27.47	10051.76
2010/2/24	15	23	13.7	17.6	56	25.34	10049.86
2010/2/24	16	22.8	13.7	17.5	56	26.36	10035.17
2010/2/24	17	22.4	13.2	17.1	56	24.4	9828.3
2010/2/24	18	22.2	12.9	16.9	56	22.12	9420.2
2010/2/24	19	21.6	13.4	16.9	60	21.99	9182.34
2010/2/24	20	21.4	13	16.6	59	22	9155.45
2010/2/24	21	21.5	12.7	16.5	57	21.25	8556.28
2010/2/24	22	21.5	12.7	16.5	57	21.16	8378.69
2010/2/24	23	21.5	13.3	16.8	60	21.44	8093.3
2010/2/25	0	21.3	13.2	16.7	60	21.29	7749.37
2010/2/25	1	21.2	13.1	16.6	60	20.92	7329.14
2010/2/25	2	21	12.9	16.4	60	18.89	6778.02
2010/2/25	3	20.8	11.4	15.6	55	14.51	6566.79
2010/2/25	4	20.6	11.5	15.6	56	16.32	6597.44
2010/2/25	5	20.6	11.3	15.5	55	21.13	7161.3
2010/2/25	6	21	12	16	56	28.33	8429.5
2010/2/25	7	21.6	10.8	15.7	50	29.95	9254.96
2010/2/25	8	23.2	10.7	16.3	45	22.84	9608.24
2010/2/25	9	23.4	11.6	16.8	47	24.58	9998.87
2010/2/25	10	23	12	16.8	50	24.98	10124.27
2010/2/25	11	23.9	11.4	16.9	45	27.38	10251.46
2010/2/25	12	24.2	13.1	17.8	50	26.5	10100
2010/2/25	13	24.2	12	17.3	46	28.26	10176.15
2010/2/25	14	24.2	11.8	17.2	46	26.59	10125.53
2010/2/25	15	23.8	11.5	16.9	46	27.4	10118.2
2010/2/25	16	23	12	16.8	50	29.69	10144.54
2010/2/25	17	22.4	12.1	16.6	52	29.43	10037.68
2010/2/25	18	22.1	11.7	16.3	52	25.88	9559.38
2010/2/25	19	21.5	11.6	16	53	24.8	9378.26
2010/2/25	20	21.4	11.2	15.8	52	24.03	9355.2
2010/2/25	21	21.3	12.2	16.2	56	21.74	8644.31
2010/2/25	22	21.3	12	16.1	55	21.55	8410.43
2010/2/25	23	21.2	12.1	16.1	56	22.01	8177.62
2010/2/26	0	21.1	11.7	15.9	55	21.28	7774.64
2010/2/26	1	21	13.3	16.6	61	20.02	7350.59
2010/2/26	2	20.8	13.6	16.7	63	16.89	6801.65
2010/2/26	3	19.5	15.2	17	76	12.24	6529.06
2010/2/26	4	19	15.4	16.9	80	16.73	6631.89
2010/2/26	5	18.5	14.7	16.3	79	20.39	7183.02
2010/2/26	6	18.55	14.55	16.25	78	24.16	8384.63
2010/2/26	7	18.6	14.4	16.2	77	26.02	9237.89
2010/2/26	8	20.2	15.3	17.3	73	23.21	9514.08
2010/2/26	9	22.4	15.7	18.4	66	28.23	9911.89
2010/2/26	10	22.3	17.1	19.1	72	28.07	10106.5
2010/2/26	11	23.8	15.8	19	61	29.98	10217.14
2010/2/26	12	23.1	16	18.8	64	29.33	10129.32
2010/2/26	13	22.4	17.2	19.2	72	29.8	10099.68
2010/2/26	14	24.7	15.8	19.3	58	25.75	10059.45
2010/2/26	15	24.2	16.5	19.5	62	24.92	10083.76
2010/2/26	16	24	17.4	19.9	67	23.78	10137.52
2010/2/26	17	23.8	17.9	20.1	70	23.23	9814.54
2010/2/26	18	23.4	17.8	19.9	71	21.99	9359.44
2010/2/26	19	23	17.7	19.7	72	22.27	9243.08
2010/2/26	20	22.9	18.1	19.9	74	22.06	9103.25
2010/2/26	21	23	16.6	19.1	67	21.83	8592.01
2010/2/26	22	22.9	16.8	19.2	69	21.81	8631.98
2010/2/26	23	22.5	17.5	19.4	73	21.99	8382.03
2010/2/27	0	21.8	17.8	19.3	78	21.5	7976.23
2010/2/27	1	20.3	17.9	18.8	86	20.98	7387.17
2010/2/27	2	19.6	17.6	18.4	88	18.35	6832.08
2010/2/27	3	19.2	17.6	18.2	90	15.17	6542.39
2010/2/27	4	19	17.5	18.1	91	15.81	6489.14
2010/2/27	5	18.8	17.3	17.9	91	19.72	6688.82
2010/2/27	6	18.6	17.1	17.7	91	20.33	7075.2
2010/2/27	7	20.4	18.3	19.1	88	22.16	7770.97
2010/2/27	8	21.9	17.9	19.4	78	22.32	8590.26
2010/2/27	9	25.2	17.9	20.6	64	22.97	9100.24
2010/2/27	10	26.5	16.6	20.4	55	25.57	9323.71
2010/2/27	11	26.3	17.9	21	60	26.06	9462.25
2010/2/27	12	26.1	17.8	20.9	60	25.52	9491.08
2010/2/27	13	26.6	18.2	21.3	60	26.95	9572.69
2010/2/27	14	26.6	18.1	21.2	60	26.02	9748.54
2010/2/27	15	26.5	18.3	21.3	61	27.5	9931.51
2010/2/27	16	26	19.3	21.7	67	25.98	10028.25
2010/2/27	17	25.8	18.6	21.2	65	22.97	9948.68
2010/2/27	18	25.1	18.5	20.9	67	22.24	9629.95
2010/2/27	19	24.5	18.7	20.8	70	22	9300.65
2010/2/27	20	24.3	18.8	20.8	71	21.97	9087.73
2010/2/27	21	24	19.1	20.9	74	21.98	8681.73
2010/2/27	22	23.7	20	21.3	80	21.39	8505.64
2010/2/27	23	22.9	19.5	20.7	81	21.45	8145.27
2010/2/28	0	23.2	19.9	21.1	82	21.62	7649.9
2010/2/28	1	23	19.9	21	83	20.77	7222.91
2010/2/28	2	22.8	20.2	21.1	85	13.26	6745.43
2010/2/28	3	22.5	20.3	21.1	87	15.36	6517.36
2010/2/28	4	22.2	20	20.8	87	7.47	6483.9
2010/2/28	5	21.2	19.8	20.3	92	13.19	6605.72
2010/2/28	6	21.3	20.2	20.6	93	19.11	6754.5
2010/2/28	7	22.4	20.5	21.2	89	21.53	7344.48
2010/2/28	8	23.7	20.5	21.6	82	20.99	8073.18
2010/2/28	9	25.3	20.7	22.3	76	22	8641.67
2010/2/28	10	25.6	20.7	22.4	74	22	9007.01
2010/2/28	11	26.1	20.6	22.5	72	22	9150.94
2010/2/28	12	26.1	20.3	22.3	70	22.81	9359.12
2010/2/28	13	26.3	20.2	22.3	69	22.97	9392.84
2010/2/28	14	25.9	20.6	22.4	73	24.34	9513.77
2010/2/28	15	24.5	16.3	19.5	60	22.97	9381.06
2010/2/28	16	21.6	18.9	19.9	85	22.97	9319.55
2010/2/28	17	22	18.8	20	82	22.32	9203.34
2010/2/28	18	22.4	18.8	20.1	80	21.67	9123.07
2010/2/28	19	22.1	19.3	20.3	84	22.1	9001.38
2010/2/28	20	21.6	19.2	20.1	86	21.69	8925.69
2010/2/28	21	21.9	19.1	20.1	84	21.31	8335.04
2010/2/28	22	21.2	18.5	19.5	85	20.7	8059.29
2010/2/28	23	21.5	19.1	20	86	20.39	7621.8
2010/3/1	0	21.3	19.2	20	88	19.42	7242.72
2010/3/1	1	19.8	16.8	18	83	18.08	6878.13
2010/3/1	2	19.2	15.7	17.1	80	11.92	6468.76
2010/3/1	3	19.4	13.4	16	68	11.96	6382.87
2010/3/1	4	19.9	12.2	15.6	61	12.22	6404.88
2010/3/1	5	19.9	13	16	64	19.03	6996.4
2010/3/1	6	20.1	13.1	16.1	64	22	8226.14
2010/3/1	7	19.9	13.6	16.3	67	22	9138.32
2010/3/1	8	19.4	13.4	16	68	22.81	9480.83
2010/3/1	9	19.3	13.7	16.1	70	23.48	9751.34
2010/3/1	10	19.5	13.9	16.3	70	23.12	9800.15
2010/3/1	11	18.5	15.6	16.8	83	22.97	9813.83
2010/3/1	12	18.4	15.1	16.5	81	22.54	9622.25
2010/3/1	13	17.9	16.9	17.3	94	22.51	9662.14
2010/3/1	14	19.2	16.5	17.6	84	23.58	9577.78
2010/3/1	15	19	16.1	17.3	83	22.34	9538.78
2010/3/1	16	19.3	16.3	17.5	83	22.44	9591.96
2010/3/1	17	17.9	16	16.8	89	22.54	9634.04
2010/3/1	18	18.1	15	16.3	82	21.95	9200.01
2010/3/1	19	17.9	13.7	15.5	76	22.32	8995.97
2010/3/1	20	18	13.6	15.5	75	22	8796.24
2010/3/1	21	18.6	12.7	15.3	69	20.99	8187.29
2010/3/1	22	17.7	13.1	15.1	74	20.09	8016.39
2010/3/1	23	18.2	11.8	14.7	66	20.22	7916.52
2010/3/2	0	18.3	11.5	14.6	65	20.82	7620.14
2010/3/2	1	17.9	10	13.7	60	20.58	7263.53
2010/3/2	2	18	9.9	13.7	59	19.52	6771.96
2010/3/2	3	17.6	8.9	13.1	57	14.66	6441.93
2010/3/2	4	17.6	9.4	13.3	59	19.13	6539.52
2010/3/2	5	18.1	10.4	14	61	21.33	7008.3
2010/3/2	6	18.5	8.7	13.4	53	32.04	8293.65
2010/3/2	7	18.9	8.9	13.7	52	24.28	9088.07
2010/3/2	8	19.6	8.9	14	50	23.29	9251.75
2010/3/2	9	20.5	8.9	14.4	47	22.9	9499.19
2010/3/2	10	21	10.3	15.2	50	22.68	9498.29
2010/3/2	11	21.9	11.9	16.3	53	23.37	9544.41
2010/3/2	12	21.5	12.9	16.6	58	22.35	9489.53
2010/3/2	13	20.8	11.8	15.8	56	22.87	9480.51
2010/3/2	14	21.9	11.5	16.1	52	22.8	9389.66
2010/3/2	15	21.8	11.6	16.1	52.5	22.22	9360.86
2010/3/2	16	21.7	11.7	16.1	53	22	9450.08
2010/3/2	17	21.1	11.3	15.7	54	21.83	9370.15
2010/3/2	18	20.6	11.6	15.6	56	21.57	9004.59
2010/3/2	19	20.1	11.8	15.5	59	22	8927.71
2010/3/2	20	19.9	12	15.5	60	22.01	8834.07
2010/3/2	21	19.7	12.2	15.5	62	20.92	8280.43
2010/3/2	22	19.6	12.9	15.8	65	19.24	8124.55
2010/3/2	23	19.7	13	15.9	65	20.28	7947.19
2010/3/3	0	19.6	12.9	15.8	65	19.39	7666.5
2010/3/3	1	19.5	12.5	15.6	64	16.41	7279.36
2010/3/3	2	19.1	12.7	15.5	66	11.53	6698.42
2010/3/3	3	18.6	12.7	15.3	69	7.03	6450.12
2010/3/3	4	18.6	12.9	15.4	69	9.09	6537.35
2010/3/3	5	18.3	12.8	15.2	70	20.38	7019.37
2010/3/3	6	19	13	15.6	68	22.03	8259.46
2010/3/3	7	20.6	13	16.3	62	24.56	9100.36
2010/3/3	8	22.6	13	17.1	55	22.11	9332.62
2010/3/3	9	22.2	12.1	16.5	53	23.02	9669.83
2010/3/3	10	21.8	13.5	17	59	24.1	9775.35
2010/3/3	11	22	13.7	17.2	59	24.83	9806.22
2010/3/3	12	23.3	13.9	17.8	56	24.93	9783.74
2010/3/3	13	22.9	13.4	17.4	55	25.22	9805.13
2010/3/3	14	23.6	13.9	17.9	55	25.97	9697.14
2010/3/3	15	22.7	13.8	17.5	57	26.99	9776.65
2010/3/3	16	22.1	12.6	16.7	55	25.96	9785.86
2010/3/3	17	21.7	14.2	17.3	62	23.86	9598.8
2010/3/3	18	21.5	13.3	16.8	60	22	9216.73
2010/3/3	19	21	13.1	16.5	61	22.14	9094.44
2010/3/3	20	20.9	13.4	16.6	62	22	9018.07
2010/3/3	21	21	13.3	16.6	61	21.83	8464
2010/3/3	22	20.7	13.8	16.7	65	21.21	8214.57
2010/3/3	23	20.5	14.5	17	68	21.05	8059.62
2010/3/4	0	20.3	14.8	17.1	71	20.72	7723.29
2010/3/4	1	18.7	15.8	17	83	17.44	7305.22
2010/3/4	2	17.9	15.5	16.5	86	17.73	6772.37
2010/3/4	3	17.4	15.3	16.2	87	9.99	6498.34
2010/3/4	4	17.4	15.2	16.1	87	10.67	6575.3
2010/3/4	5	17.5	15.4	16.3	87	20.68	7057.49
2010/3/4	6	17.6	15	16.1	85	22.11	8257.28
2010/3/4	7	18.8	15.4	16.8	81	24.9	9137.33
2010/3/4	8	20.9	15.7	17.8	72	24.06	9383.15
2010/3/4	9	20.8	16	17.9	74	24.88	9762.4
2010/3/4	10	21.6	17	18.8	75	24.73	9900.17
2010/3/4	11	23	17.9	19.8	73	28.67	9956.33
2010/3/4	12	24	18.3	20.4	70	28.86	9973.25
2010/3/4	13	25	18.2	20.7	66	30.42	10062.29
2010/3/4	14	24.7	18.4	20.7	68	33.17	10086.19
2010/3/4	15	24.5	18.2	20.5	68	35.79	10105.69
2010/3/4	16	24.2	18	20.3	68	36.4	10110.66
2010/3/4	17	23.7	18.6	20.5	73	29.25	9930.54
2010/3/4	18	23.5	18.9	20.6	75	22.63	9558.58
2010/3/4	19	23	19.4	20.7	80	22.67	9598.29
2010/3/4	20	22.8	19.7	20.8	83	27.94	9384.25
2010/3/4	21	22.9	19.5	20.7	81	22.34	8689.19
2010/3/4	22	23	19.1	20.5	79	21.14	8509.65
2010/3/4	23	23.1	18.8	20.4	77	22	8252.09
2010/3/5	0	23.1	19.2	20.6	79	21.66	7906.59
2010/3/5	1	23	19.1	20.5	79	20.48	7465.82
2010/3/5	2	22.8	19.5	20.7	82	19.79	6982.45
2010/3/5	3	22.7	19.2	20.5	81	18.71	6703.38
2010/3/5	4	22.5	18.5	20	78	18.53	6711.65
2010/3/5	5	22.6	18	19.7	75	20.72	7205.27
2010/3/5	6	22.7	18.6	20.1	78	28.15	8450.57
2010/3/5	7	23.6	18.7	20.5	74	22.23	9396.78
2010/3/5	8	23.9	18.5	20.5	72	27.58	9781.86
2010/3/5	9	24.8	18.1	20.6	66	27.73	10195.19
2010/3/5	10	24.4	18.9	20.9	71	30.26	10301.52
2010/3/5	11	24.2	18.3	20.5	70	34.9	10239.34
2010/3/5	12	24.1	18.9	20.8	73	29.96	10023.66
2010/3/5	13	23.6	19.4	20.9	77	32.29	10081.55
2010/3/5	14	23.5	20.4	21.5	83	39.1	10007.49
2010/3/5	15	23.2	20.6	21.5	85	33.76	9948.41
2010/3/5	16	23.3	20.5	21.5	84	31.77	9950.13
2010/3/5	17	22.9	20.4	21.3	86	28.14	9752.66
2010/3/5	18	22.5	20.7	21.3	90	23.45	9421.01
2010/3/5	19	21.9	20.4	20.9	91	22	9289.85
2010/3/5	20	21.6	20.2	20.7	92	21.96	8999.75
2010/3/5	21	21.3	20.4	20.7	95	22	8570.37
2010/3/5	22	21	20.2	20.5	95	21.35	8568.74
2010/3/5	23	21.1	20.2	20.5	95	22.45	8356.15
2010/3/6	0	21	20.2	20.5	95	21.83	7927.48
2010/3/6	1	20.9	20.3	20.5	96	20.51	7413.03
2010/3/6	2	21.2	20.4	20.7	95	19.82	6797.67
2010/3/6	3	21.2	20.4	20.7	95	16.61	6578.02
2010/3/6	4	21.5	20.3	20.7	93	18.59	6547.64
2010/3/6	5	21.4	20.2	20.6	93	19.91	6742.77
2010/3/6	6	21.2	20.1	20.5	93	20.97	7183.82
2010/3/6	7	21.6	20.5	20.9	93	21.06	7840.79
2010/3/6	8	22.4	20.7	21.3	90	22.19	8689.11
2010/3/6	9	23.85	20.9	21.9	84	22.55	9268.14
2010/3/6	10	25.3	21.1	22.5	78	23.56	9480.64
2010/3/6	11	25.6	20.6	22.3	74	25.08	9518.42
2010/3/6	12	25.7	20.8	22.5	74	26.32	9600.64
2010/3/6	13	25.3	21.1	22.5	78	26.12	9616.29
2010/3/6	14	25.1	20.8	22.3	77	25.08	9623.51
2010/3/6	15	26	21.2	22.8	75	24.78	9723.1
2010/3/6	16	25.9	20.9	22.6	74	25.04	9859.15
2010/3/6	17	25.8	21.1	22.7	75	24.94	9706.75
2010/3/6	18	24.9	21.4	22.6	81	24.27	9473.03
2010/3/6	19	24.2	21.2	22.2	83	24.08	9405.58
2010/3/6	20	23.9	21.2	22.1	85	24.38	9195.98
2010/3/6	21	23.5	21.7	22.3	90	22.32	8723.79
2010/3/6	22	23.4	21.1	21.9	87	21.19	8569.94
2010/3/6	23	23.5	20.7	21.7	84	21.83	8155.55
2010/3/7	0	23.4	20.3	21.4	83	21.65	7659.19
2010/3/7	1	23.3	20.2	21.3	83	20.87	7245.92
2010/3/7	2	23	20.7	21.5	87	20.66	6777.47
2010/3/7	3	22.9	20.9	21.6	89	17.44	6550.27
2010/3/7	4	22.9	20.4	21.3	86	18.01	6472.13
2010/3/7	5	22.9	20.3	21.2	85	17.84	6583.41
2010/3/7	6	23.2	20.1	21.2	83	16.97	6764.18
2010/3/7	7	24.4	19.9	21.5	76	18.58	7244.89
2010/3/7	8	25	19.4	21.4	71	22.24	8134.56
2010/3/7	9	25.5	18.9	21.3	67	22.8	8714.42
2010/3/7	10	25.5	19.6	21.7	70	25.34	9038.35
2010/3/7	11	25.8	19.6	21.8	69	27.3	9120.67
2010/3/7	12	25.4	20	21.9	72	24.22	9182.18
2010/3/7	13	25.5	20.3	22.1	73	23.86	9097.54
2010/3/7	14	25.6	19.2	21.5	68	24.34	9000.52
2010/3/7	15	25.1	20.4	22	75	24.52	9043.44
2010/3/7	16	24.7	20.1	21.7	76	22.77	9024.65
2010/3/7	17	24.5	20.2	21.7	77	23.15	9017.55
2010/3/7	18	24.3	20.5	21.8	79	22	8993.5
2010/3/7	19	23.8	20.9	21.9	84	22	9024.83
2010/3/7	20	24	20.6	21.8	81	22.04	8811.27
2010/3/7	21	24.1	20.4	21.7	80	21.82	8267.37
2010/3/7	22	24	20.5	21.7	81	20.17	8003.64
2010/3/7	23	23.8	20.3	21.5	81	20.47	7701.74
2010/3/8	0	23.5	20.4	21.5	83	20.63	7377.93
2010/3/8	1	22.9	20.6	21.4	87	19.25	7091.5
2010/3/8	2	22.8	20.3	21.2	86	18.55	6658.64
2010/3/8	3	22.6	20	20.9	85	12.33	6532.89
2010/3/8	4	22.7	19.7	20.8	83	13.15	6629.86
2010/3/8	5	22.8	19.7	20.8	83	20.79	7190.06
2010/3/8	6	22.9	19.6	20.8	82	22	8382.51
2010/3/8	7	23.6	19.7	21.1	79	22	9234.51
2010/3/8	8	24.9	19.5	21.4	72	22.16	9823.16
2010/3/8	9	26.1	20	22.1	69	23.03	10315.08
2010/3/8	10	26.7	20	22.3	67	26.13	10754.89
2010/3/8	11	26.1	19.8	22	68	30.79	10834.81
2010/3/8	12	28.1	19.7	22.6	60	27.58	10942.13
2010/3/8	13	27.6	20	22.6	63	24.4	11016.29
2010/3/8	14	27.6	20.3	22.8	65	22.16	10889.08
2010/3/8	15	27.7	20.2	22.8	64	22.86	10863.19
2010/3/8	16	29	20.4	23.3	60	23.4	11054.9
2010/3/8	17	28.1	19.7	22.6	60	23.49	10899.35
2010/3/8	18	27.1	20.1	22.5	66	22.03	10355.53
2010/3/8	19	26.75	20.05	22.35	67	22.22	10084.43
2010/3/8	20	26.4	20	22.2	68	22.01	9890.01
2010/3/8	21	25.9	20.2	22.2	71	22	9057.71
2010/3/8	22	25.4	16.7	20	59	20.72	8626.81
2010/3/8	23	24.7	13.4	18.1	49	20.71	8175.41
2010/3/9	0	24	12.7	17.5	49	18.57	7712.94
2010/3/9	1	22.7	13.4	17.3	56	15.74	7249.85
2010/3/9	2	21.9	13	16.8	57	12.07	6661.36
2010/3/9	3	21	12.5	16.2	58	7.53	6424.26
2010/3/9	4	21.4	10.6	15.5	50	5.85	6501.58
2010/3/9	5	21.1	11.1	15.6	53	19.97	6955.66
2010/3/9	6	20.8	11	15.4	53	22	8166.55
2010/3/9	7	22.5	11.4	16.3	49	22	8972.79
2010/3/9	8	23.9	11.9	17.1	47	22.16	9392.06
2010/3/9	9	25.3	12	17.7	43	23.76	9848.52
2010/3/9	10	25.8	11.8	17.8	42	25.01	10079.58
2010/3/9	11	27.1	12.5	18.6	40	25.95	10163.99
2010/3/9	12	28.2	12	18.8	37	26.37	10289.11
2010/3/9	13	29.1	12.4	19.3	36	201.97	10423.24
2010/3/9	14	29.8	13.2	19.9	36	27	10472.59
2010/3/9	15	29.6	12.9	19.7	36	32.7	10632.4
2010/3/9	16	29.3	13.1	19.7	37	29.4	10747.42
2010/3/9	17	28.9	13.2	19.6	38	24.85	10317.63
2010/3/9	18	27.5	11.7	18.4	37	22.97	9961.3
2010/3/9	19	25.9	11.7	17.8	41	22.97	9799.26
2010/3/9	20	24.7	11.2	17.1	43	22.86	9532.26
2010/3/9	21	23.8	11.5	16.9	46	21.66	8802.51
2010/3/9	22	22.9	10.6	16.1	46	21.54	8495.33
2010/3/9	23	22.1	11.1	16	50	21.22	8176.38
2010/3/10	0	21.4	11.5	15.9	53	20.89	7799.57
2010/3/10	1	20.7	11.7	15.7	56	16.9	7333.97
2010/3/10	2	20.4	10.7	15.1	54	15.29	6780.45
2010/3/10	3	20.7	10.8	15.3	53	12.16	6547.42
2010/3/10	4	20.1	11.4	15.3	57	12.51	6616.21
2010/3/10	5	20	11.9	15.5	60	19.84	7137.94
2010/3/10	6	19.3	14.3	16.4	73	22.02	8426.93
2010/3/10	7	19.4	16	17.4	81	21.98	9286.34
2010/3/10	8	19.3	16.8	17.8	85	22.59	9542.86
2010/3/10	9	19.9	16.6	17.9	81	23.69	9806.02
2010/3/10	10	20.2	15.8	17.6	76	24.89	9907.4
2010/3/10	11	20.5	16	17.8	75	25.06	9868.66
2010/3/10	12	19.6	15.5	17.2	77	24.67	9787.24
2010/3/10	13	19.7	15.3	17.1	76	25.07	9737.86
2010/3/10	14	20.4	14	16.7	67	24.87	9649.2
2010/3/10	15	20.3	13.7	16.5	66	24.88	9576.57
2010/3/10	16	20.4	13	16.2	62	25.12	9559.75
2010/3/10	17	20.7	12.7	16.2	60	24.77	9456.97
2010/3/10	18	20.5	12.7	16.1	61	21.49	8902.41
2010/3/10	19	20.5	13.5	16.5	64	22.46	9021.83
2010/3/10	20	20.5	14.1	16.8	67	22	8803.11
2010/3/10	21	20.3	13.1	16.2	63	21.08	8180.93
2010/3/10	22	20.2	12.1	15.7	60	20.33	8087.54
2010/3/10	23	20	12.3	15.7	61	20.94	7872.99
2010/3/11	0	19.9	12.4	15.7	62	19.95	7563.84
2010/3/11	1	19.7	12.5	15.7	63	15.46	7194.69
2010/3/11	2	19.4	12.2	15.4	63	14.59	6698.89
2010/3/11	3	19.4	10.7	14.7	57	11.02	6404.02
2010/3/11	4	19.5	11.9	15.3	61	10.42	6396.36
2010/3/11	5	19.7	10.4	14.7	55	20.35	6925.16
2010/3/11	6	18.2	13.2	15.4	73	22.4	8188.97
2010/3/11	7	19.4	13.6	16.1	69	22	9041.75
2010/3/11	8	20.3	13	16.2	63	22.07	9228.91
2010/3/11	9	21.4	14.3	17.3	64	22	9476.2
2010/3/11	10	21.4	13.5	16.9	61	22.41	9595.94
2010/3/11	11	22.6	13.4	17.3	56	22.74	9612.66
2010/3/11	12	22.3	11.9	16.5	52	22	9559.59
2010/3/11	13	22.2	12.2	16.6	53	22.04	9528.32
2010/3/11	14	23.8	12.6	17.4	49	22.12	9438.93
2010/3/11	15	22	12.2	16.5	54	22.07	9335.55
2010/3/11	16	21.3	12.4	16.3	57	22	9378.33
2010/3/11	17	21.4	12.9	16.6	58	21.96	9292.68
2010/3/11	18	21	12.9	16.4	60	22	8978.52
2010/3/11	19	20.8	12.4	16.1	58.5	23.28	9109.34
2010/3/11	20	20.6	11.9	15.8	57	22	8942.46
2010/3/11	21	20	11.4	15.3	58	21.67	8231.79
2010/3/11	22	20	11.2	15.2	57	21.11	8121.52
2010/3/11	23	19.9	11.3	15.2	58	21.25	7894.79
2010/3/12	0	18.9	13.4	15.8	70	20.72	7624.83
2010/3/12	1	19	12.3	15.3	65	15.78	7121.41
2010/3/12	2	19.2	10.9	14.7	59	12.11	6631.08
2010/3/12	3	19.4	9.8	14.3	54	12.75	6359.33
2010/3/12	4	19.2	9.3	14	53	11.24	6225.13
2010/3/12	5	19.6	10	14.5	54	20.65	6946.98
2010/3/12	6	19.9	11.9	15.5	60	22.43	8186.67
2010/3/12	7	22	13	16.9	57	22.25	9053.85
2010/3/12	8	23.2	13.7	17.7	55	22	9277.14
2010/3/12	9	22.6	13.6	17.4	57	23.08	9624.06
2010/3/12	10	23.4	13.5	17.7	54	23.63	9735.27
2010/3/12	11	22.8	12.3	16.9	52	22.62	9664.93
2010/3/12	12	22.7	11.3	16.4	49	23.82	9626.52
2010/3/12	13	22.9	12.5	17	52	23.17	9605.66
2010/3/12	14	22.3	12.1	16.6	52	22	9473.3
2010/3/12	15	22	12.6	16.7	55	22.16	9378.82
2010/3/12	16	21.9	12.3	16.5	54	22.31	9340.53
2010/3/12	17	21.6	11.5	16	53	21.96	9095.72
2010/3/12	18	20.7	11	15.4	54	21.99	8710.52
2010/3/12	19	20.2	11.2	15.3	56	22.07	8658.58
2010/3/12	20	20	11.8	15.5	59	21.48	8556.65
2010/3/12	21	20.4	12.3	15.9	60	21.43	8073.44
2010/3/12	22	20.3	12.6	16	61	21.17	8106.72
2010/3/12	23	20	13.1	16.1	64	22.11	7968
2010/3/13	0	19.8	12.6	15.8	63	21.45	7618.05
2010/3/13	1	19.3	13.1	15.8	67	18.63	7221.87
2010/3/13	2	19.5	13.1	15.9	67	19.44	6647.63
2010/3/13	3	18.5	13.7	15.8	74	14.53	6320.42
2010/3/13	4	17.95	14.25	15.85	79.49999999	15.28	6285.37
2010/3/13	5	17.4	14.8	15.9	85	18.97	6426.59
2010/3/13	6	17.6	15.5	16.4	87	20.87	6872.86
2010/3/13	7	17.7	16	16.7	90	20.76	7544.3
2010/3/13	8	20.6	14.2	16.9	67	22.47	8294.62
2010/3/13	9	21.3	14.2	17.2	64	22	8723.14
2010/3/13	10	23.3	13.2	17.5	53	22	8823.41
2010/3/13	11	24.3	11.9	17.3	46	22	8754.21
2010/3/13	12	23.8	12.3	17.3	49	21.83	8593.52
2010/3/13	13	23.5	12.6	17.3	50	22	8450.37
2010/3/13	14	22.7	12.2	16.8	52	22.05	8381.28
2010/3/13	15	22.8	13.6	17.5	56	22	8268.19
2010/3/13	16	19.3	14.8	16.7	75	22	8303.94
2010/3/13	17	19	15.8	17.1	82	22	8227.06
2010/3/13	18	18.8	15.7	17	82	21.83	8198.93
2010/3/13	19	19.1	16.1	17.3	83	22	8282.87
2010/3/13	20	18.9	15.8	17.1	82	21.67	8048.96
2010/3/13	21	19.1	16.1	17.3	83	21.99	7749.82
2010/3/13	22	18.1	16.6	17.2	91	21.42	7713.69
2010/3/13	23	18.5	16.7	17.4	89	20.57	7411.29
2010/3/14	0	18.2	16.7	17.3	91	20.88	7106.31
2010/3/14	1	17.9	16.6	17.1	92	16.08	6750.71
2010/3/14	2	17.5	16.3	16.8	93	14.98	6319.44
2010/3/14	3	17	16	16.4	94	10.9	6081.7
2010/3/14	4	16.7	15.8	16.2	94	9.16	6071.81
2010/3/14	5	16.6	15.7	16.1	94	10.64	6175.47
2010/3/14	6	16.2	15.3	15.7	94	16.71	6424
2010/3/14	7	17.3	16.3	16.7	94	15.76	6890.45
2010/3/14	8	18.7	16.5	17.4	87	21.14	7646.79
2010/3/14	9	21.7	15.3	17.9	67	21.94	8160.58
2010/3/14	10	23.3	13.2	17.5	53	22	8366.71
2010/3/14	11	24	13	17.7	50	22.08	8344.76
2010/3/14	12	23.8	12.8	17.5	50	22	8319.59
2010/3/14	13	24.1	12.5	17.5	48	22	8163.75
2010/3/14	14	23	12	16.8	50	22.1	8138.17
2010/3/14	15	23.4	12.5	17.2	50	22.04	8255.24
2010/3/14	16	22.5	13.1	17.1	55	22.01	8288.89
2010/3/14	17	22.4	13.1	17.1	56	22.25	8360.46
2010/3/14	18	21.9	12.7	16.7	56	22.42	8306.31
2010/3/14	19	21.8	13	16.8	57	24.62	8559.36
2010/3/14	20	21.8	13	16.8	57	23.04	8375.59
2010/3/14	21	21.6	14.6	17.5	64	21.73	7927.11
2010/3/14	22	21.5	14.1	17.2	63	21.32	7692.81
2010/3/14	23	21	14.9	17.4	68	21.08	7434.29
2010/3/15	0	20.5	16.3	18	77	21.74	7158.16
2010/3/15	1	19.5	16	17.4	80	20.95	6870.34
2010/3/15	2	19.2	16.4	17.5	84	21.14	6450.27
2010/3/15	3	18.8	14.8	16.5	78	19.86	6254.17
2010/3/15	4	18.6	14.8	16.4	79	20.2	6412.43
2010/3/15	5	18.4	15.7	16.8	84	21.74	6878.15
2010/3/15	6	18	15.4	16.5	85	30.92	8164
2010/3/15	7	18.7	15.8	17	83	26.62	8983.62
2010/3/15	8	19.7	15.6	17.3	77	23.12	9278.96
2010/3/15	9	21.3	15.6	17.9	70	23.91	9645.35
2010/3/15	10	22.9	15.5	18.5	63	28.27	9831.95
2010/3/15	11	24.8	13.7	18.3	50	31.19	10004.11
2010/3/15	12	24.6	14.9	18.8	55	28.44	9937.75
2010/3/15	13	24.6	15.8	19.3	58	29.05	10048.06
2010/3/15	14	24.5	15.5	19.1	57	42.51	10040.52
2010/3/15	15	23.9	15	18.6	57	34.28	10001.55
2010/3/15	16	24	14.5	18.4	55	35.6	10034.15
2010/3/15	17	23.2	15.9	18.8	64	39.05	9835.25
2010/3/15	18	22.8	15.6	18.5	64	25.22	9429.92
2010/3/15	19	22.2	16.1	18.5	68	27.73	9359.37
2010/3/15	20	22.2	16.2	18.6	69	27.76	9044
2010/3/15	21	22.2	16.4	18.7	70	23.21	8473.5
2010/3/15	22	21.7	16.8	18.7	74	21.34	8263.16
2010/3/15	23	21.1	17	18.6	77	21.93	8049.45
2010/3/16	0	19.8	17.2	18.2	85	21.67	7735.91
2010/3/16	1	19.1	17.1	17.9	88	20.92	7282.94
2010/3/16	2	18.6	16.9	17.6	90	21.3	6720.32
2010/3/16	3	18.5	16.8	17.5	90	20.54	6434.78
2010/3/16	4	18.2	17	17.5	93	20.7	6486.57
2010/3/16	5	17.7	16.4	16.9	92	22.16	7031.83
2010/3/16	6	17.4	16.2	16.7	93	34.76	8323.45
2010/3/16	7	18.2	16.7	17.3	91	34.99	9038.52
2010/3/16	8	20	16.7	18	81	29.97	9304
2010/3/16	9	22	17.1	19	74	33.55	9733.14
2010/3/16	10	24	16.1	19.2	61	45.89	9958.23
2010/3/16	11	25.2	12.3	17.8	45	49.1	10055.59
2010/3/16	12	25.2	12.7	18	46	27.69	10098.75
2010/3/16	13	24.8	13.3	18.1	49	30.09	10180.94
2010/3/16	14	25	15.2	19.1	55	34.27	10185.65
2010/3/16	15	24.6	15.7	19.2	58	37.52	10213.42
2010/3/16	16	24.2	15.8	19.1	59	42.24	10255.65
2010/3/16	17	23.7	14.8	18.4	57	32.77	10008.53
2010/3/16	18	23.1	14.2	17.9	57	23.32	9477.97
2010/3/16	19	22.5	14.7	17.9	61	29.84	9479.81
2010/3/16	20	22.1	14.8	17.8	63	31.15	9140.51
2010/3/16	21	21.7	14.3	17.4	63	22.97	8596.94
2010/3/16	22	21.4	14	17.1	63	21.43	8371.08
2010/3/16	23	19.6	16.4	17.7	82	21.51	8091.15
2010/3/17	0	18.5	16	17	85	21.48	7743.88
2010/3/17	1	17.9	15.7	16.6	87	20.94	7316.57
2010/3/17	2	17.4	15.5	16.3	89	20.81	6748.52
2010/3/17	3	17.1	15.4	16.1	90	20.79	6497.79
2010/3/17	4	16.8	15.1	15.8	90	20.94	6520.48
2010/3/17	5	16.2	14.8	15.4	91	22	7065.54
2010/3/17	6	15.6	14	14.7	90	30.21	8340.72
2010/3/17	7	16.6	14.5	15.4	87	28.93	9083.98
2010/3/17	8	18.8	15.2	16.7	80	23.92	9261.38
2010/3/17	9	20.8	15	17.4	69	27.68	9681.78
2010/3/17	10	23	15.1	18.3	61	28.71	9914.25
2010/3/17	11	25	15	19	54	37.56	10080.03
2010/3/17	12	25.2	14.2	18.7	51	30.02	10113.28
2010/3/17	13	24.9	13.8	18.4	50	37.48	10163.93
2010/3/17	14	24.5	14.3	18.5	53	36.9	10262.45
2010/3/17	15	24.4	14.8	18.7	55	40.52	10260.93
2010/3/17	16	24.2	15.2	18.8	57	39.79	10318.19
2010/3/17	17	23.6	13.8	17.9	54	26.7	10076.37
2010/3/17	18	23.1	15	18.3	60	25.58	9521.42
2010/3/17	19	22.7	15.5	18.4	64	30.23	9595.81
2010/3/17	20	22.5	14.5	17.8	61	27.18	9257.56
2010/3/17	21	22.1	15.2	18	65	21.91	8675.1
2010/3/17	22	21.8	15.2	17.9	66	21.15	8391.71
2010/3/17	23	20.2	15.5	17.4	74	21.91	8121.37
2010/3/18	0	19.3	16.3	17.5	83	21.78	7729.17
2010/3/18	1	18.8	16.3	17.3	85	20.8	7313.82
2010/3/18	2	18.3	16.1	17	87	19.68	6779.57
2010/3/18	3	18.1	15	16.3	82	17.82	6513.38
2010/3/18	4	18	16	16.8	88	19.14	6582.54
2010/3/18	5	17.4	15.3	16.2	87	21.47	7116.84
2010/3/18	6	17.1	15.2	16	89	29.65	8387.91
2010/3/18	7	17.9	15.9	16.7	88	23.34	9152.7
2010/3/18	8	19.9	15.5	17.3	76	24.13	9257.56
2010/3/18	9	22	15.6	18.2	67	31.74	9673.97
2010/3/18	10	24.4	16.5	19.6	61	31.14	9931.1
2010/3/18	11	26.2	15.7	19.8	52	31.89	10061.09
2010/3/18	12	25.2	15.2	19.2	54	34.46	10109.07
2010/3/18	13	25.9	14.3	19	49	37.35	10237.64
2010/3/18	14	25.3	14.3	18.8	51	37.14	10228.36
2010/3/18	15	25.2	14.6	18.9	52	35.7	10378.55
2010/3/18	16	25	15.8	19.4	57	37.31	10438.12
2010/3/18	17	24	16.5	19.4	63	31.46	10242.93
2010/3/18	18	23.5	16.4	19.2	64	28.05	9810.62
2010/3/18	19	23	17.1	19.4	69	33.1	9783.72
2010/3/18	20	22.8	17.3	19.4	71	29.39	9432.67
2010/3/18	21	22.6	17.4	19.4	72	24.64	8719.67
2010/3/18	22	22.2	17.3	19.2	74	21.45	8431.4
2010/3/18	23	21.8	17.1	18.9	75	21.86	8191.31
2010/3/19	0	21.3	17	18.7	76	21.5	7806.73
2010/3/19	1	20.9	17	18.5	78	21.73	7389.39
2010/3/19	2	20.2	17.4	18.5	84	21.4	6834.78
2010/3/19	3	19.2	17.1	17.9	88	19.88	6601.7
2010/3/19	4	19.6	16.6	17.8	83	20.95	6619.28
2010/3/19	5	19.7	16.4	17.7	81	21.87	7116.2
2010/3/19	6	18.4	16.4	17.2	88	30.18	8375.21
2010/3/19	7	18.8	16.8	17.6	88	29.03	9089.86
2010/3/19	8	20.1	17	18.2	82	29.06	9457.53
2010/3/19	9	22.2	17.3	19.2	74	31.4	9804.76
2010/3/19	10	24.8	17.2	20.1	63	36.25	10054.63
2010/3/19	11	24.7	17.6	20.3	65	36.03	10157.47
2010/3/19	12	25.5	17.5	20.5	61	38.42	10326.53
2010/3/19	13	25.9	17.6	20.7	60	36.95	10517.72
2010/3/19	14	26.9	18.4	21.5	60	58.1	10599.17
2010/3/19	15	27.2	18	21.4	57	32.31	10683.42
2010/3/19	16	26.6	18.1	21.2	60	35.75	10831.75
2010/3/19	17	25.5	18.2	20.9	64	34.84	10527.09
2010/3/19	18	24.5	18	20.4	67	29.35	9879.11
2010/3/19	19	24.3	17.9	20.3	68	31.37	9818.83
2010/3/19	20	24.4	16.9	19.8	63	31.19	9447.56
2010/3/19	21	24.2	17.3	19.9	65	24.81	8843.9
2010/3/19	22	23.4	18	20	72	22.72	8682.64
2010/3/19	23	22.4	17.5	19.4	74	26.39	8448.66
2010/3/20	0	22.1	17.4	19.2	75	23.85	7974.14
2010/3/20	1	22.5	16.9	19.1	71	21.54	7432.15
2010/3/20	2	21.9	17.3	19.1	75	21.72	6839.58
2010/3/20	3	21.2	18	19.2	82	20.19	6553.22
2010/3/20	4	20.5	17	18.4	80	19.95	6512.72
2010/3/20	5	20.3	16.8	18.2	80	20.68	6646.26
2010/3/20	6	19.9	16.2	17.7	79	22	7091.5
2010/3/20	7	21.1	15.7	17.9	71	22.23	7700.05
2010/3/20	8	22.8	15.8	18.6	65	22.09	8471.95
2010/3/20	9	25.1	14.9	19	53	25.52	8940.37
2010/3/20	10	27.3	15.7	20.2	49	29.21	9131.93
2010/3/20	11	28.1	16.1	20.7	48	33.09	9375.11
2010/3/20	12	27.6	18.2	21.6	57	33.1	9446.39
2010/3/20	13	27.8	18.6	21.9	57	31.33	9585.6
2010/3/20	14	26.4	20.3	22.4	69	31.44	9746.8
2010/3/20	15	25.9	20.4	22.3	72	33.23	9946.28
2010/3/20	16	26.1	18.6	21.3	63	44.38	10045.89
2010/3/20	17	26.5	14.9	19.5	49	33.69	9872.28
2010/3/20	18	25.4	15.9	19.6	56	31.17	9600.09
2010/3/20	19	25	16	19.5	57	29.74	9493.36
2010/3/20	20	25.3	13.5	18.4	48	25.49	9052.21
2010/3/20	21	25.1	12.6	17.9	46	22	8555.17
2010/3/20	22	25.2	12.5	17.9	45	21.65	8297.46
2010/3/20	23	23.7	14.8	18.4	57	22.04	7940.47
2010/3/21	0	23.1	13.8	17.7	56	22	7466.97
2010/3/21	1	23.2	14.4	18	58	21.65	7111.75
2010/3/21	2	22.6	18.5	20	78	17.7	6606.68
2010/3/21	3	22.5	16.6	18.9	69	16.18	6437.43
2010/3/21	4	22.2	16.4	18.7	70	16.76	6392.7
2010/3/21	5	21.9	16.3	18.5	71	13.15	6466.26
2010/3/21	6	21.7	15.9	18.2	70	16.73	6670.93
2010/3/21	7	22.8	16	18.7	66	19.38	7089.13
2010/3/21	8	23.6	16.2	19.1	63	21.73	7796.6
2010/3/21	9	25.4	15.5	19.4	54	22	8386.82
2010/3/21	10	27.3	16.9	20.8	53	21.95	8701.98
2010/3/21	11	29.3	17.3	21.7	48	22	8856.99
2010/3/21	12	29.8	17.7	22.1	48	22.15	9066.88
2010/3/21	13	29.7	18.5	22.5	51	25.16	9343.97
2010/3/21	14	28	18.5	21.9	56	26.89	9603.94
2010/3/21	15	28.9	18.8	22.4	54	27.61	9785.16
2010/3/21	16	30.4	18.5	22.7	49	28.78	9943.39
2010/3/21	17	29.5	17.7	22	49	31.87	9988.28
2010/3/21	18	28.9	17.2	21.5	49	32.98	9926.09
2010/3/21	19	27.2	17.7	21.2	56	36.11	10102.26
2010/3/21	20	26	19.1	21.6	66	27.08	9746.37
2010/3/21	21	22.8	18.3	20	76	21.7	8866.95
2010/3/21	22	22.2	17	19	72	20.69	8280.43
2010/3/21	23	21.6	16.7	18.6	74	21.23	7799.08
2010/3/22	0	21.7	15.9	18.2	70	20.88	7358.23
2010/3/22	1	21.5	15.3	17.8	68	17.87	7076.93
2010/3/22	2	21.45	15.2	17.75	67.5	20.01	6662.83
2010/3/22	3	21.4	15.1	17.7	67	19.17	6509.87
2010/3/22	4	21.2	15.5	17.8	70	18.65	6558.03
2010/3/22	5	21	15.4	17.7	70	21.63	7112.97
2010/3/22	6	21.4	15.5	17.9	69	25.68	8475.22
2010/3/22	7	21.8	15.4	18	67	24.24	9343.96
2010/3/22	8	22.6	15.4	18.3	64	25.29	9723.88
2010/3/22	9	21.8	16.5	18.6	72	31.08	10185.32
2010/3/22	10	22.4	15.9	18.5	67	30.63	10230.14
2010/3/22	11	24.1	14.9	18.6	56	30.83	10233.91
2010/3/22	12	23.9	14.2	18.2	55	30.05	10273.89
2010/3/22	13	24.4	15.2	18.9	57	29.72	10326.08
2010/3/22	14	24.1	15.1	18.7	57	29.22	10311.76
2010/3/22	15	23.5	14.7	18.3	58	26.49	10262.56
2010/3/22	16	23.7	15.4	18.7	60	25.5	10286.51
2010/3/22	17	22.7	14.9	18.1	61	24.73	10026.06
2010/3/22	18	22.7	15.1	18.2	62	22.19	9640.1
2010/3/22	19	22.2	15.3	18.1	65	23.53	9590.92
2010/3/22	20	22.2	15.5	18.2	66	21.84	9129.84
2010/3/22	21	22.2	15.9	18.4	68	21.47	8571.55
2010/3/22	22	22	15.8	18.3	68	21.57	8361.43
2010/3/22	23	21.6	16.3	18.4	72	22.06	8147.2
2010/3/23	0	21.6	16.5	18.5	73	21.14	7719.43
2010/3/23	1	21	16.7	18.4	76	20.61	7400.03
2010/3/23	2	20.9	17.5	18.8	81	17.54	6804.72
2010/3/23	3	19.9	17.1	18.2	84	15.19	6554.16
2010/3/23	4	19.3	17	17.9	87	17.77	6657.82
2010/3/23	5	19.3	16.3	17.5	83	20.66	7167.88
2010/3/23	6	18.7	16	17.1	84	25.03	8481.69
2010/3/23	7	19.6	16.4	17.7	82	23.54	9305.22
2010/3/23	8	21.6	16.5	18.5	73	25.21	9575.79
2010/3/23	9	23.6	17.1	19.6	67	26.52	9988.22
2010/3/23	10	25.25	16.85	20.05	60.00000001	27.37	10225.4
2010/3/23	11	26.9	16.6	20.5	53	28.07	10271.52
2010/3/23	12	26.35	17.05	20.55	56.5	26.96	10373.64
2010/3/23	13	25.8	17.5	20.6	60	27.11	10565.2
2010/3/23	14	26.1	17.8	20.9	60	26.89	10687.33
2010/3/23	15	25.3	17.8	20.6	63	27.31	10752.81
2010/3/23	16	25	18.2	20.7	66	27.81	10861.24
2010/3/23	17	24.3	18.4	20.6	70	26.32	10539.79
2010/3/23	18	23.8	18.9	20.7	74	22.5	10027.23
2010/3/23	19	23.4	19.2	20.7	77	25.48	10070.11
2010/3/23	20	23	19.1	20.5	79	22.53	9575.01
2010/3/23	21	22.7	19.1	20.4	80	21.45	8805.59
2010/3/23	22	22.3	18.8	20.1	81	21.85	8544.34
2010/3/23	23	21.3	17	18.7	76	22.43	8267.83
2010/3/24	0	21	16.7	18.4	76	21.72	7839.98
2010/3/24	1	20.8	17.4	18.7	81	20.58	7459.61
2010/3/24	2	20.5	17.6	18.7	83	19.06	6915.74
2010/3/24	3	20.3	17.9	18.8	86	16.78	6616.97
2010/3/24	4	20.2	17.6	18.6	85	17.85	6661.19
2010/3/24	5	19.8	17.5	18.4	87	21.2	7197.64
2010/3/24	6	19.1	16.3	17.4	84	25.75	8481.56
2010/3/24	7	19.6	16.3	17.6	81	24.82	9257.82
2010/3/24	8	20.3	16.5	18	79	24.67	9537.83
2010/3/24	9	22.3	17.8	19.5	76	25.08	9926.18
2010/3/24	10	24.2	17.4	20	66	25.71	10180.22
2010/3/24	11	25.5	18.2	20.9	64	25.76	10296.59
2010/3/24	12	24.6	17	19.9	63	29.83	10303.16
2010/3/24	13	24.8	16.5	19.7	60	34.48	10333.42
2010/3/24	14	25.3	16.3	19.8	57	35.61	10373.77
2010/3/24	15	24.6	15.7	19.2	58	33.39	10202.92
2010/3/24	16	23.8	15.1	18.6	58	31.87	10167.71
2010/3/24	17	22.7	16.6	19	68	28.06	9952.23
2010/3/24	18	22.3	15.8	18.4	67	24.9	9568.75
2010/3/24	19	21.5	15.8	18.1	70	26.37	9509.07
2010/3/24	20	21.4	15.9	18.1	71	25.15	9174.39
2010/3/24	21	21.5	15.8	18.1	70	22.1	8636.95
2010/3/24	22	21.8	16	18.3	70	21.06	8409.46
2010/3/24	23	21.6	15.2	17.8	67	21.99	8138.84
2010/3/25	0	21.4	15.3	17.8	68	21.87	7786.09
2010/3/25	1	21.5	15.4	17.9	68	20.61	7424.13
2010/3/25	2	21.5	15.4	17.9	68	19.75	6872.95
2010/3/25	3	21.4	15.7	18	70	17	6628.72
2010/3/25	4	20.7	15.8	17.8	74	19.78	6685.3
2010/3/25	5	20.6	16.1	17.9	75	20.94	7190.2
2010/3/25	6	20	16.7	18	81	26.11	8501.63
[truncated: 6,762 more rows]
